# Supplementary material for: catena-Poly[[aqua­(imidazole)­cadmium(II)]-μ3-benzene-1,3-dicarboxyl­ato]
Source: Acta Crystallogr Sect E Struct Rep Online. 2010 Jun 16;66(Pt 7):m794. doi: 10.1107/S1600536810022117 (PMC3006711; doi:10.1107/S1600536810022117)
Supplement: Supplementary file 1 [file e-66-0m794-sup1.cif]

##############################################################################
###                                                                        ###
###        Electronic paper (Acta Crystallographica Section E)             ###
###                                                                        ###
##############################################################################
#                                                                            #
# This CIF contains the data in a paper accepted for publication in Acta     #
# Crystallographica Section E. It conforms to the requirements of Notes      #
# for Authors for Section E, and has been peer reviewed under the auspices   #
# of the IUCr Commission on Journals.                                        #
#                                                                            #
# Full details of the Crystallographic Information File format               #
# are given in the paper "The Crystallographic Information File (CIF):       #
# a New Standard Archive File for Crystallography" by S. R. Hall, F. H.      #
# Allen and I. D. Brown [Acta Cryst. (1991), A47, 655-685].                  #
#                                                                            #
# The current version of the core CIF dictionary is obtainable from          #
# ftp://ftp.iucr.org/pub/cif_core.dic. The current version number is 2.4.    #
#                                                                            #
# Software is freely available for graphical display of the structure(s) in  #
# this CIF.  For information consult the CIF home page http://www.iucr.org/  #
# cif/home.html                                                              #
#                                                                            #
# This file may be used for bona fide research purposes within the           #
# scientific community so long as proper attribution is given to the journal # 
# article from which it was obtained.                                        #
#                                                                            #
##############################################################################
                                             
data_I
_audit_creation_method     SHELXL-97
_chemical_name_systematic
;
<i>catena</i>-Poly[[aqua(imidazole)cadmium(II)]-\m~3~-benzene-1,3-dicarboxylato]
;
_chemical_name_common     ?
_chemical_formula_moiety     'C11 H10 Cd N2 O5'
_chemical_formula_sum     'C11 H10 Cd N2 O5'
_chemical_formula_iupac     '[Cd (C8 H4 O4) (C3 H4 N2) (H2 O)]'
_chemical_formula_weight     362.61
_chemical_melting_point     ?
_symmetry_cell_setting     triclinic
_symmetry_space_group_name_H-M     'P -1'
_symmetry_space_group_name_Hall     '-P 1'
loop_
    _symmetry_equiv_pos_as_xyz
    'x, y, z'
    '-x, -y, -z'
_cell_length_a     8.2616(8)
_cell_length_b     8.3138(8)
_cell_length_c     10.2350(10)
_cell_angle_alpha     67.017(2)
_cell_angle_beta     68.176(2)
_cell_angle_gamma     81.054(2)
_cell_volume     600.76(10)
_cell_formula_units_Z     2
_cell_measurement_reflns_used     3126
_cell_measurement_theta_min     3.34
_cell_measurement_theta_max     27.47
_cell_measurement_temperature     293(2)
_exptl_crystal_description     block
_exptl_crystal_colour     yellow
_exptl_crystal_size_max     0.27
_exptl_crystal_size_mid     0.18
_exptl_crystal_size_min     0.06
_exptl_crystal_density_diffrn     2.005
_exptl_crystal_density_meas     ?
_exptl_crystal_density_method     'not measured'
_exptl_crystal_F_000     356
_exptl_absorpt_coefficient_mu     1.836
_exptl_absorpt_correction_type     multi-scan
_exptl_absorpt_process_details     '(SADABS; Sheldrick, 1996)'
_exptl_absorpt_correction_T_min     0.536
_exptl_absorpt_correction_T_max     1.000
_exptl_special_details
;
;
_diffrn_ambient_temperature     293(2)
_diffrn_radiation_type     MoK\a
_diffrn_radiation_wavelength     0.71073
_diffrn_radiation_source     'fine-focus sealed tube'
_diffrn_radiation_monochromator     graphite
_diffrn_measurement_device_type     'Bruker APEX CCD'
_diffrn_measurement_method     '\w scans'
_diffrn_detector_area_resol_mean     10
_diffrn_reflns_number     3166
_diffrn_reflns_av_R_equivalents     0.0192
_diffrn_reflns_av_sigmaI/netI     0.0255
_diffrn_reflns_theta_min     2.30
_diffrn_reflns_theta_max     25.03
_diffrn_reflns_theta_full     25.03
_diffrn_measured_fraction_theta_max     0.982
_diffrn_measured_fraction_theta_full     0.982
_diffrn_reflns_limit_h_min     -9
_diffrn_reflns_limit_h_max     9
_diffrn_reflns_limit_k_min     -9
_diffrn_reflns_limit_k_max     4
_diffrn_reflns_limit_l_min     -12
_diffrn_reflns_limit_l_max     11
_diffrn_standards_number     .
_diffrn_standards_interval_count     .
_diffrn_standards_interval_time     .
_diffrn_standards_decay_%     ?
_refine_special_details
;
 Refinement of F^2^ against ALL reflections.  The weighted R-factor wR and
 goodness of fit S are based on F^2^, conventional R-factors R are based
 on F, with F set to zero for negative F^2^. The threshold expression of
 F^2^ > 2sigma(F^2^) is used only for calculating R-factors(gt) etc. and is
 not relevant to the choice of reflections for refinement.  R-factors based
 on F^2^ are statistically about twice as large as those based on F, and R-
 factors based on ALL data will be even larger.
;
_reflns_number_total     2086
_reflns_number_gt     2049
_reflns_threshold_expression     I>2sigma(I)
_refine_ls_structure_factor_coef     Fsqd
_refine_ls_matrix_type     full
_refine_ls_R_factor_all     0.0290
_refine_ls_R_factor_gt     0.0282
_refine_ls_wR_factor_gt     0.0717
_refine_ls_wR_factor_ref     0.0723
_refine_ls_goodness_of_fit_ref     1.146
_refine_ls_restrained_S_all     1.146
_refine_ls_number_reflns     2086
_refine_ls_number_parameters     184
_refine_ls_number_restraints     0
_refine_ls_hydrogen_treatment     mixed
_refine_ls_weighting_scheme     calc
_refine_ls_weighting_details
         'calc w=1/[\s^2^(Fo^2^)+(0.0315P)^2^+1.1125P] where P=(Fo^2^+2Fc^2^)/3'
_atom_sites_solution_hydrogens     difmap
_atom_sites_solution_primary     direct
_atom_sites_solution_secondary     difmap
_refine_ls_shift/su_max     ?
_refine_ls_shift/su_max_lt     0.001
_refine_ls_shift/su_mean     0.000
_refine_diff_density_max     0.408
_refine_diff_density_min     -0.793
_refine_ls_extinction_method     none
_refine_ls_extinction_coef     ?
loop_
    _atom_type_symbol
    _atom_type_description
    _atom_type_scat_dispersion_real
    _atom_type_scat_dispersion_imag
    _atom_type_scat_source
    'C' 'C' 0.0033 0.0016
                         'International Tables Vol C Tables 4.2.6.8 and 6.1.1.4'
    'H' 'H' 0.0000 0.0000
                         'International Tables Vol C Tables 4.2.6.8 and 6.1.1.4'
    'N' 'N' 0.0061 0.0033
                         'International Tables Vol C Tables 4.2.6.8 and 6.1.1.4'
    'O' 'O' 0.0106 0.0060
                         'International Tables Vol C Tables 4.2.6.8 and 6.1.1.4'
    'Cd' 'Cd' -0.8075 1.2024
                         'International Tables Vol C Tables 4.2.6.8 and 6.1.1.4'
_computing_data_collection     'SMART (Siemens, 1996)'
_computing_cell_refinement     'SAINT (Siemens, 1996)'
_computing_data_reduction     'SAINT (Siemens, 1996)'
_computing_structure_solution     'SHELXS97 (Sheldrick, 2008)'
_computing_structure_refinement     'SHELXL97 (Sheldrick, 2008)'
_computing_molecular_graphics     'SHELXTL (Sheldrick, 2008)'
_computing_publication_material     'SHELXTL (Sheldrick, 2008)'
loop_
    _atom_site_type_symbol
    _atom_site_label
    _atom_site_fract_x
    _atom_site_fract_y
    _atom_site_fract_z
    _atom_site_U_iso_or_equiv
    _atom_site_adp_type
    _atom_site_calc_flag
    _atom_site_refinement_flags
    _atom_site_occupancy
    _atom_site_disorder_assembly
    _atom_site_disorder_group
    Cd Cd1 0.08672(3) 0.32297(3) 0.90289(3) 0.02898(11) Uani d . 1 . .
    O O1 -0.0532(4) 0.6070(4) 0.8593(3) 0.0337(6) Uani d . 1 . .
    O O2 0.0672(4) 0.8334(4) 0.8475(3) 0.0382(6) Uani d . 1 . .
    O O3 0.1082(4) 0.7617(4) 0.1628(3) 0.0347(6) Uani d . 1 . .
    O O4 -0.1232(4) 0.6718(4) 0.3685(3) 0.0405(7) Uani d . 1 . .
    O O5 0.2389(4) 0.0533(4) 0.9029(4) 0.0414(7) Uani d . 1 . .
    H H5A 0.209(10) 0.017(10) 0.849(9) 0.10(2) Uiso d . 1 . .
    H H5B 0.211(10) -0.024(10) 0.994(9) 0.10(3) Uiso d . 1 . .
    N N1 0.3422(4) 0.4507(4) 0.8114(4) 0.0340(7) Uani d . 1 . .
    N N2 0.5999(5) 0.5524(5) 0.6516(4) 0.0453(9) Uani d . 1 . .
    H H2 0.687(9) 0.587(9) 0.570(8) 0.08(2) Uiso d . 1 . .
    C C1 0.0393(5) 0.7429(5) 0.7840(4) 0.0272(7) Uani d . 1 . .
    C C2 0.1174(5) 0.7962(5) 0.6165(4) 0.0255(7) Uani d . 1 . .
    C C3 0.2660(5) 0.8979(5) 0.5366(4) 0.0325(8) Uani d . 1 . .
    H H3 0.3153 0.9372 0.5868 0.039 Uiso calc R 1 . .
    C C4 0.3406(5) 0.9406(6) 0.3814(5) 0.0398(9) Uani d . 1 . .
    H H4 0.4428 1.0048 0.3284 0.048 Uiso calc R 1 . .
    C C5 0.2642(5) 0.8885(5) 0.3047(4) 0.0333(8) Uani d . 1 . .
    H H5 0.3145 0.9184 0.2006 0.040 Uiso calc R 1 . .
    C C8 0.0251(5) 0.7384(5) 0.3016(4) 0.0293(8) Uani d . 1 . .
    C C7 0.0420(4) 0.7439(4) 0.5394(4) 0.0248(7) Uani d . 1 . .
    H H7 -0.0575 0.6757 0.5930 0.030 Uiso calc R 1 . .
    C C11 0.4652(6) 0.4570(6) 0.6844(5) 0.0425(10) Uani d . 1 . .
    H H11 0.4592 0.4010 0.6235 0.051 Uiso calc R 1 . .
    C C10 0.4032(6) 0.5481(6) 0.8641(5) 0.0436(10) Uani d . 1 . .
    H H10 0.3441 0.5688 0.9532 0.052 Uiso calc R 1 . .
    C C9 0.5632(6) 0.6097(7) 0.7663(6) 0.0488(11) Uani d . 1 . .
    H H9 0.6338 0.6779 0.7762 0.059 Uiso calc R 1 . .
    C C6 0.1121(5) 0.7914(5) 0.3837(4) 0.0261(7) Uani d . 1 . .
loop_
    _atom_site_aniso_label
    _atom_site_aniso_U_11
    _atom_site_aniso_U_22
    _atom_site_aniso_U_33
    _atom_site_aniso_U_12
    _atom_site_aniso_U_13
    _atom_site_aniso_U_23
    Cd1 0.03179(17) 0.03293(17) 0.02429(16) -0.01047(11) -0.00754(11)
                                                                    -0.01069(12)
    O1 0.0381(15) 0.0359(15) 0.0243(13) -0.0070(12) -0.0089(11) -0.0074(11)
    O2 0.0528(17) 0.0447(16) 0.0260(13) -0.0095(13) -0.0144(12) -0.0175(12)
    O3 0.0442(15) 0.0420(15) 0.0236(13) -0.0069(12) -0.0114(11) -0.0154(11)
    O4 0.0422(16) 0.0530(18) 0.0302(14) -0.0195(13) -0.0118(12) -0.0125(13)
    O5 0.0440(17) 0.0385(16) 0.0405(17) -0.0083(13) -0.0105(14) -0.0137(15)
    N1 0.0310(16) 0.0374(18) 0.0328(17) -0.0080(13) -0.0085(13) -0.0114(14)
    N2 0.0336(19) 0.055(2) 0.039(2) -0.0110(17) -0.0046(16) -0.0120(18)
    C1 0.0274(18) 0.0310(19) 0.0236(17) -0.0004(14) -0.0103(14) -0.0091(15)
    C2 0.0289(18) 0.0254(17) 0.0223(17) -0.0011(14) -0.0100(14) -0.0073(14)
    C3 0.036(2) 0.042(2) 0.0276(19) -0.0122(16) -0.0133(16) -0.0137(16)
    C4 0.033(2) 0.053(3) 0.032(2) -0.0214(18) -0.0048(16) -0.0118(18)
    C5 0.035(2) 0.042(2) 0.0202(17) -0.0076(16) -0.0060(15) -0.0092(16)
    C8 0.038(2) 0.0273(18) 0.0267(18) -0.0028(15) -0.0152(16) -0.0089(15)
    C7 0.0250(17) 0.0278(17) 0.0220(17) -0.0045(13) -0.0084(13) -0.0075(14)
    C11 0.040(2) 0.050(3) 0.040(2) -0.0124(19) -0.0100(18) -0.017(2)
    C10 0.036(2) 0.057(3) 0.042(2) -0.0128(19) -0.0100(18) -0.021(2)
    C9 0.040(2) 0.057(3) 0.054(3) -0.017(2) -0.015(2) -0.020(2)
    C6 0.0285(18) 0.0281(18) 0.0248(17) -0.0013(14) -0.0113(14) -0.0105(14)
_geom_special_details
;
 All esds (except the esd in the dihedral angle between two l.s. planes)
 are estimated using the full covariance matrix.  The cell esds are taken
 into account individually in the estimation of esds in distances, angles
 and torsion angles; correlations between esds in cell parameters are only
 used when they are defined by crystal symmetry.  An approximate (isotropic)
 treatment of cell esds is used for estimating esds involving l.s. planes.
;
loop_
    _geom_bond_atom_site_label_1
    _geom_bond_atom_site_label_2
    _geom_bond_site_symmetry_2
    _geom_bond_distance
    _geom_bond_publ_flag
    Cd1 N1 . 2.216(3) y
    Cd1 O3 2_566 2.251(3) y
    Cd1 O2 2_567 2.311(3) y
    Cd1 O5 . 2.394(3) y
    Cd1 O1 . 2.413(3) y
    Cd1 O1 2_567 2.626(3) y
    Cd1 O4 2_566 2.663(3) y
    O1 C1 . 1.266(5) ?
    O2 C1 . 1.260(4) ?
    O3 C8 . 1.276(4) ?
    O4 C8 . 1.252(5) ?
    O5 H5A . 0.84(8) ?
    O5 H5B . 0.87(8) ?
    N1 C11 . 1.306(5) ?
    N1 C10 . 1.368(5) ?
    N2 C11 . 1.330(6) ?
    N2 C9 . 1.351(6) ?
    N2 H2 . 0.85(7) ?
    C1 C2 . 1.492(5) ?
    C2 C7 . 1.384(5) ?
    C2 C3 . 1.388(5) ?
    C3 C4 . 1.389(5) ?
    C3 H3 . 0.9300 ?
    C4 C5 . 1.387(6) ?
    C4 H4 . 0.9300 ?
    C5 C6 . 1.391(5) ?
    C5 H5 . 0.9300 ?
    C8 C6 . 1.501(5) ?
    C7 C6 . 1.387(5) ?
    C7 H7 . 0.9300 ?
    C11 H11 . 0.9300 ?
    C10 C9 . 1.356(6) ?
    C10 H10 . 0.9300 ?
    C9 H9 . 0.9300 ?
loop_
    _geom_angle_atom_site_label_1
    _geom_angle_atom_site_label_2
    _geom_angle_atom_site_label_3
    _geom_angle_site_symmetry_1
    _geom_angle_site_symmetry_3
    _geom_angle
    _geom_angle_publ_flag
    N1 Cd1 O3 . 2_566 143.34(11) ?
    N1 Cd1 O2 . 2_567 127.43(11) ?
    O3 Cd1 O2 2_566 2_567 88.49(10) ?
    N1 Cd1 O5 . . 88.63(11) ?
    O3 Cd1 O5 2_566 . 87.33(11) ?
    O2 Cd1 O5 2_567 . 85.20(11) ?
    N1 Cd1 O1 . . 89.20(11) ?
    O3 Cd1 O1 2_566 . 89.03(10) ?
    O2 Cd1 O1 2_567 . 103.25(10) ?
    O5 Cd1 O1 . . 170.71(11) ?
    N1 Cd1 O1 . 2_567 83.08(10) ?
    O3 Cd1 O1 2_566 2_567 131.61(9) ?
    O2 Cd1 O1 2_567 2_567 52.58(9) ?
    O5 Cd1 O1 . 2_567 112.79(11) ?
    O1 Cd1 O1 . 2_567 75.89(9) ?
    N1 Cd1 O4 . 2_566 91.00(10) ?
    O3 Cd1 O4 2_566 2_566 52.54(9) ?
    O2 Cd1 O4 2_567 2_566 137.72(9) ?
    O5 Cd1 O4 . 2_566 78.09(11) ?
    O1 Cd1 O4 . 2_566 92.92(9) ?
    O1 Cd1 O4 2_567 2_566 167.35(9) ?
    C1 O1 Cd1 . . 119.5(2) ?
    C1 O1 Cd1 . 2_567 85.5(2) ?
    Cd1 O1 Cd1 . 2_567 104.11(9) ?
    C1 O2 Cd1 . 2_567 100.4(2) ?
    C8 O3 Cd1 . 2_566 102.2(2) ?
    Cd1 O5 H5A . . 108(5) ?
    Cd1 O5 H5B . . 110(5) ?
    H5A O5 H5B . . 109(7) ?
    C11 N1 C10 . . 104.7(3) ?
    C11 N1 Cd1 . . 125.3(3) ?
    C10 N1 Cd1 . . 129.8(3) ?
    C11 N2 C9 . . 106.7(4) ?
    C11 N2 H2 . . 129(4) ?
    C9 N2 H2 . . 124(4) ?
    O2 C1 O1 . . 121.5(3) ?
    O2 C1 C2 . . 119.4(3) ?
    O1 C1 C2 . . 119.1(3) ?
    C7 C2 C3 . . 119.4(3) ?
    C7 C2 C1 . . 120.0(3) ?
    C3 C2 C1 . . 120.5(3) ?
    C2 C3 C4 . . 119.7(3) ?
    C2 C3 H3 . . 120.2 ?
    C4 C3 H3 . . 120.2 ?
    C5 C4 C3 . . 120.6(4) ?
    C5 C4 H4 . . 119.7 ?
    C3 C4 H4 . . 119.7 ?
    C4 C5 C6 . . 119.8(3) ?
    C4 C5 H5 . . 120.1 ?
    C6 C5 H5 . . 120.1 ?
    O4 C8 O3 . . 121.5(3) ?
    O4 C8 C6 . . 120.7(3) ?
    O3 C8 C6 . . 117.8(3) ?
    C2 C7 C6 . . 121.2(3) ?
    C2 C7 H7 . . 119.4 ?
    C6 C7 H7 . . 119.4 ?
    N1 C11 N2 . . 112.7(4) ?
    N1 C11 H11 . . 123.7 ?
    N2 C11 H11 . . 123.7 ?
    C9 C10 N1 . . 109.4(4) ?
    C9 C10 H10 . . 125.3 ?
    N1 C10 H10 . . 125.3 ?
    N2 C9 C10 . . 106.5(4) ?
    N2 C9 H9 . . 126.7 ?
    C10 C9 H9 . . 126.7 ?
    C7 C6 C5 . . 119.1(3) ?
    C7 C6 C8 . . 120.4(3) ?
    C5 C6 C8 . . 120.4(3) ?
loop_
    _geom_torsion_atom_site_label_1
    _geom_torsion_atom_site_label_2
    _geom_torsion_atom_site_label_3
    _geom_torsion_atom_site_label_4
    _geom_torsion_site_symmetry_1
    _geom_torsion_site_symmetry_2
    _geom_torsion_site_symmetry_3
    _geom_torsion_site_symmetry_4
    _geom_torsion
    _geom_torsion_publ_flag
    N1 Cd1 O1 C1 . . . . 9.8(3) ?
    O3 Cd1 O1 C1 2_566 . . . -133.6(3) ?
    O2 Cd1 O1 C1 2_567 . . . 138.2(3) ?
    O1 Cd1 O1 C1 2_567 . . . 92.8(3) ?
    O4 Cd1 O1 C1 2_566 . . . -81.2(3) ?
    N1 Cd1 O1 Cd1 . . . 2_567 -83.06(11) ?
    O3 Cd1 O1 Cd1 2_566 . . 2_567 133.56(10) ?
    O2 Cd1 O1 Cd1 2_567 . . 2_567 45.34(11) ?
    O1 Cd1 O1 Cd1 2_567 . . 2_567 0.0 ?
    O4 Cd1 O1 Cd1 2_566 . . 2_567 -174.03(9) ?
    O3 Cd1 N1 C11 2_566 . . . -24.3(5) ?
    O2 Cd1 N1 C11 2_567 . . . 142.2(3) ?
    O5 Cd1 N1 C11 . . . . 59.3(4) ?
    O1 Cd1 N1 C11 . . . . -111.6(4) ?
    O1 Cd1 N1 C11 2_567 . . . 172.5(4) ?
    O4 Cd1 N1 C11 2_566 . . . -18.7(4) ?
    O3 Cd1 N1 C10 2_566 . . . 150.6(3) ?
    O2 Cd1 N1 C10 2_567 . . . -42.9(4) ?
    O5 Cd1 N1 C10 . . . . -125.8(4) ?
    O1 Cd1 N1 C10 . . . . 63.3(4) ?
    O1 Cd1 N1 C10 2_567 . . . -12.6(4) ?
    O4 Cd1 N1 C10 2_566 . . . 156.2(4) ?
    Cd1 O2 C1 O1 2_567 . . . 0.1(4) ?
    Cd1 O2 C1 C2 2_567 . . . -179.6(3) ?
    Cd1 O1 C1 O2 . . . . -103.8(4) ?
    Cd1 O1 C1 O2 2_567 . . . -0.1(3) ?
    Cd1 O1 C1 C2 . . . . 76.0(4) ?
    Cd1 O1 C1 C2 2_567 . . . 179.6(3) ?
    O2 C1 C2 C7 . . . . -156.1(3) ?
    O1 C1 C2 C7 . . . . 24.1(5) ?
    O2 C1 C2 C3 . . . . 24.1(5) ?
    O1 C1 C2 C3 . . . . -155.6(4) ?
    C7 C2 C3 C4 . . . . -2.3(6) ?
    C1 C2 C3 C4 . . . . 177.5(4) ?
    C2 C3 C4 C5 . . . . 2.6(7) ?
    C3 C4 C5 C6 . . . . -0.5(7) ?
    Cd1 O3 C8 O4 2_566 . . . 4.2(4) ?
    Cd1 O3 C8 C6 2_566 . . . -176.6(3) ?
    C3 C2 C7 C6 . . . . -0.1(5) ?
    C1 C2 C7 C6 . . . . -179.9(3) ?
    C10 N1 C11 N2 . . . . -0.4(5) ?
    Cd1 N1 C11 N2 . . . . 175.6(3) ?
    C9 N2 C11 N1 . . . . 1.0(6) ?
    C11 N1 C10 C9 . . . . -0.4(5) ?
    Cd1 N1 C10 C9 . . . . -176.1(3) ?
    C11 N2 C9 C10 . . . . -1.2(5) ?
    N1 C10 C9 N2 . . . . 0.9(6) ?
    C2 C7 C6 C5 . . . . 2.1(5) ?
    C2 C7 C6 C8 . . . . -178.0(3) ?
    C4 C5 C6 C7 . . . . -1.8(6) ?
    C4 C5 C6 C8 . . . . 178.3(4) ?
    O4 C8 C6 C7 . . . . 9.7(5) ?
    O3 C8 C6 C7 . . . . -169.4(3) ?
    O4 C8 C6 C5 . . . . -170.4(4) ?
    O3 C8 C6 C5 . . . . 10.4(5) ?
loop_
    _geom_hbond_atom_site_label_D
    _geom_hbond_atom_site_label_H
    _geom_hbond_atom_site_label_A
    _geom_hbond_site_symmetry_A
    _geom_hbond_distance_DH
    _geom_hbond_distance_HA
    _geom_hbond_distance_DA
    _geom_hbond_angle_DHA
    O5 H5A O2 1_545 0.84(8) 2.07(8) 2.809(4) 146(7)
    O5 H5B O3 1_546 0.87(8) 1.96(8) 2.786(4) 158(7)
    N2 H2 O4 1_655 0.85(7) 2.00(7) 2.854(5) 175(6)
data_global
_journal_date_recd_electronic     2010-04-21
_journal_date_accepted     2010-06-09
_journal_name_full     'Acta Crystallographica, Section E'
_journal_year     2010
_journal_volume     66
_journal_issue      7
_journal_page_first     m794
_journal_page_last     m794
_journal_paper_category     QM
_journal_coeditor_code     LX2148
_publ_contact_author_name     'Hongyan Xu'
_publ_contact_author_address
;
Fujian Institute of Research on the Structure
Chinese Academy of Sciences
Fuzhou 350002
People's Republic of China
;
_publ_contact_author_email     hongyan@fjirsm.ac.cn
_publ_contact_author_fax     '86 591 83711028'
_publ_contact_author_phone     '86 591 83713073'
_publ_section_title
;\
<i>catena</i>-Poly[[aqua(imidazole)cadmium(II)]-\m~3~-benzene-1,3-\
dicarboxylato]
;
loop_
    _publ_author_name
    _publ_author_footnote
    _publ_author_address
    'Zeng, Zhengfang' .
;
School of Sciences
Nanchang University
Nanchang
Jiangxi 330031
People's Republic of China
;
    'Xu, Hongyan' .
;
Fujian Institute of Research on the Structure of Matter
Chinese Academy of Sciences
Fuzhou
Fujian 350002
People's Republic of China
;
