# Supplementary material for: catena-Poly[[aqua­(imidazole)­cadmium(II)]-μ3-benzene-1,3-dicarboxyl­ato]
Source: Acta Crystallogr Sect E Struct Rep Online. 2010 Jun 16;66(Pt 7):m794. doi: 10.1107/S1600536810022117 (PMC3006711; doi:10.1107/S1600536810022117)
Supplement: Supplementary file 2 [file e-66-0m794-Isup2.hkl]

# 
# h,k,l, Fc-squared, Fo-squared, sigma(Fo-squared) and status flag 
# 
data_I
_shelx_title ' A IN P-1' 
_shelx_refln_list_code          4 
_shelx_F_calc_maximum      200.21 
_exptl_crystal_F_000       356.00 
_reflns_d_resolution_high  0.8399 
 
loop_ 
 _symmetry_equiv_pos_as_xyz 
 'x, y, z' 
 '-x, -y, -z' 
 
_cell_length_a     8.2616 
_cell_length_b     8.3138 
_cell_length_c    10.2350 
_cell_angle_alpha  67.017 
_cell_angle_beta   68.176 
_cell_angle_gamma  81.054 
 
_shelx_F_squared_multiplier     1.000 
 
loop_ 
 _refln_index_h 
 _refln_index_k 
 _refln_index_l 
 _refln_F_squared_calc 
 _refln_F_squared_meas 
 _refln_F_squared_sigma 
 _refln_observed_status 
   1   0   0    13661.09    11417.86    195.58 o 
   2   0   0     4235.81     4241.62     93.29 o 
   3   0   0      268.25      281.91      7.97 o 
   4   0   0     1965.31     2037.14     30.14 o 
   5   0   0     2906.14     3067.30     45.24 o 
   6   0   0     2765.13     2863.61     43.17 o 
   7   0   0      566.76      537.98     11.21 o 
   8   0   0       19.74       25.25      3.46 o 
   9   0   0       27.79       38.26      3.58 o 
  -9   1   0      331.15      325.76     11.45 o 
  -8   1   0      190.88      191.01      6.32 o 
  -7   1   0       31.65       28.91      1.76 o 
  -6   1   0       60.54       60.78      5.72 o 
  -5   1   0      369.51      336.35      9.70 o 
  -4   1   0     2423.91     2320.15     34.21 o 
  -3   1   0     1860.17     1829.68     26.94 o 
  -2   1   0     1231.56     1296.00     21.03 o 
  -1   1   0      132.11      124.72      3.34 o 
   0   1   0     3154.99     3160.42     56.05 o 
   1   1   0      331.38      352.47      9.30 o 
   2   1   0     8842.92     6996.41    175.52 o 
   3   1   0     2231.15     2118.43     45.91 o 
   4   1   0      215.78      247.60      5.37 o 
   5   1   0        0.42       15.26     11.45 o 
   6   1   0      437.26      449.74     42.45 o 
   7   1   0      646.87      699.69     19.79 o 
   8   1   0     1002.13      961.77     26.95 o 
   9   1   0      369.00      351.27     11.69 o 
  -8   2   0      330.23      313.36     10.73 o 
  -7   2   0      537.32      548.73     11.45 o 
  -6   2   0      863.42      843.81     21.34 o 
  -5   2   0      246.20      256.93     15.74 o 
  -4   2   0      530.74      522.62     11.94 o 
  -3   2   0     4358.35     4482.09     96.89 o 
  -2   2   0    11806.52    11623.72    206.10 o 
  -1   2   0    40082.99    34176.69    855.41 o 
   0   2   0     2946.01     3232.92     59.26 o 
   1   2   0     1840.14     1890.28     73.09 o 
   2   2   0       40.63       43.88      1.91 o 
   3   2   0     8287.54     7988.47    200.80 o 
   4   2   0     6499.19     6154.58    155.49 o 
   5   2   0     3503.05     3461.95     88.47 o 
   6   2   0      173.13      144.28      5.48 o 
   7   2   0       18.90       27.66      2.38 o 
   8   2   0      268.71      237.76      8.35 o 
  -8   3   0       19.75       26.23      3.10 o 
  -7   3   0      105.54       98.01      4.77 o 
  -6   3   0      342.29      368.92     11.92 o 
  -5   3   0      399.44      380.86     10.61 o 
  -4   3   0      289.46      273.01      5.63 o 
  -3   3   0      268.73      318.96      6.48 o 
  -2   3   0     1246.17     1353.08     24.62 o 
  -1   3   0     5216.75     5257.77    101.95 o 
   0   3   0     3217.96     3119.99     55.82 o 
   1   3   0     2730.51     2815.85     50.40 o 
   2   3   0      161.51      132.35      4.29 o 
   3   3   0      849.34     1038.09     27.42 o 
   5   3   0     1994.97     2079.75     54.13 o 
   6   3   0     1418.70     1380.78     36.96 o 
   7   3   0      952.98      980.37     27.42 o 
   8   3   0      180.17      137.60      5.96 o 
  -8   4   0      139.06      136.65      6.44 o 
  -7   4   0      268.68      284.02     10.25 o 
  -6   4   0        5.81       12.16      2.15 o 
  -5   4   0      390.27      390.86     12.16 o 
  -4   4   0      818.66      825.39     15.76 o 
  -3   4   0     2336.65     2427.21     43.92 o 
  -2   4   0     5559.49     5651.30    100.84 o 
  -1   4   0      875.29      881.76     28.50 o 
   0   4   0       31.81       28.72      1.19 o 
   1   4   0     1364.74     1401.40     25.63 o 
   2   4   0     5668.87     7325.16    423.18 o 
   3   4   0     2756.52     2825.71    114.47 o 
   4   4   0     1113.24     1191.43     31.72 o 
   5   4   0        6.70        8.59      1.67 o 
   6   4   0      551.05      512.72     15.26 o 
   7   4   0     1042.34      953.19     26.71 o 
   8   4   0      646.03      617.65     18.60 o 
  -7   5   0      142.65      163.12      7.15 o 
  -6   5   0      159.20      171.23      7.15 o 
  -5   5   0       51.87       52.23      3.34 o 
  -4   5   0      337.30      313.36     10.25 o 
  -3   5   0     1422.31     1438.19     42.45 o 
  -2   5   0     1478.46     1428.74     26.37 o 
  -1   5   0     1283.07     1235.27     22.84 o 
   0   5   0      850.73      845.11     19.91 o 
   1   5   0       47.87       38.51      1.52 o 
   2   5   0     1327.32     1510.64     27.90 o 
   3   5   0     1614.18     1986.56     68.32 o 
   4   5   0     1391.38     1490.43     60.10 o 
   5   5   0      839.88      782.92     21.94 o 
   6   5   0      321.01      289.27      9.54 o 
   7   5   0       25.90       18.12      2.62 o 
  -6   6   0       66.76       76.55      4.53 o 
  -5   6   0      144.58      144.75      6.20 o 
  -4   6   0      641.35      625.52     18.36 o 
  -2   6   0        0.77        8.59      1.67 o 
  -1   6   0      300.30      288.53      6.14 o 
   0   6   0      348.72      364.82      7.67 o 
   1   6   0     1316.74     1420.02     26.39 o 
   2   6   0      738.12      795.92     20.27 o 
   3   6   0      118.44      132.55      4.53 o 
   4   6   0      174.60      170.51      4.38 o 
   5   6   0     1443.23     1481.30     29.81 o 
   6   6   0      918.79      880.45     25.04 o 
  -5   7   0      210.64      194.12      7.87 o 
  -3   7   0      592.57      622.66     18.60 o 
  -2   7   0      686.60      677.03     19.56 o 
  -1   7   0      276.97      271.39      9.06 o 
   0   7   0       17.93       19.01      1.91 o 
   1   7   0      822.87      848.71     16.53 o 
   2   7   0      574.98      616.40     26.71 o 
   3   7   0      423.88      437.41      9.66 o 
   4   7   0      417.10      428.66      9.27 o 
   5   7   0       35.82       40.30      3.10 o 
  -4   8   0       36.80       39.35      3.82 o 
  -3   8   0       27.74       43.88      3.82 o 
  -2   8   0       79.75       92.77      4.77 o 
  -1   8   0      143.22      143.09      5.96 o 
   0   8   0      425.95      441.90     13.59 o 
   1   8   0       71.21       70.59      3.82 o 
   2   8   0       17.24       14.21      3.10 o 
   3   8   0      317.06      323.78     19.32 o 
   4   8   0      808.22      816.30     23.37 o 
  -1   9   0       22.35       37.92      3.58 o 
   0   9   0      251.18      227.03      8.59 o 
   1   9   0      199.84      184.10      7.39 o 
  -3  -8   1      304.32      333.87     11.21 o 
  -2  -8   1      371.38      388.95     12.40 o 
   0  -8   1       16.19       24.32      2.62 o 
   1  -8   1      357.15      329.81     10.97 o 
   3  -8   1      263.46      234.66      9.06 o 
  -5  -7   1      109.41      101.83      5.01 o 
  -4  -7   1      163.86      163.83      6.68 o 
  -3  -7   1      359.49      394.44     12.40 o 
  -2  -7   1      710.03      753.85     15.01 o 
  -1  -7   1      518.98      561.46     11.55 o 
   0  -7   1      299.73      313.85     11.33 o 
   1  -7   1        2.01       11.45      2.15 o 
   2  -7   1       56.46       63.43      3.82 o 
   3  -7   1      239.94      239.91      8.82 o 
   4  -7   1      159.97      152.62      6.68 o 
   5  -7   1       34.67       35.53      3.82 o 
  -6  -6   1      307.52      304.30     10.49 o 
  -5  -6   1      777.86      815.11     23.37 o 
  -4  -6   1      270.39      258.03      8.82 o 
  -3  -6   1      268.70      261.23      7.51 o 
  -2  -6   1       27.21       30.35      5.01 o 
  -1  -6   1      212.37      222.63      6.32 o 
   0  -6   1     1420.36     1547.14     28.75 o 
   1  -6   1     1599.06     1592.65     29.51 o 
   2  -6   1      905.83      919.64     24.92 o 
   3  -6   1      377.63      379.65     11.92 o 
   4  -6   1        4.72       -1.67      1.67 o 
   5  -6   1      255.13      218.92      8.35 o 
   6  -6   1      251.06      225.84      8.82 o 
  -7  -5   1       59.84       53.90      3.82 o 
  -6  -5   1       23.84       20.51      2.62 o 
  -5  -5   1      649.39      691.82     20.27 o 
  -4  -5   1      810.42      840.30     16.36 o 
  -3  -5   1     2584.64     2665.22     48.65 o 
  -2  -5   1      858.73      909.88     29.57 o 
  -1  -5   1       86.19       88.78      2.44 o 
   0  -5   1      188.67      197.83      7.75 o 
   1  -5   1      613.34      626.06     12.13 o 
   2  -5   1     1210.74     1214.10     22.60 o 
   3  -5   1     1382.71     1385.40     25.80 o 
   4  -5   1       88.66      110.27     15.14 o 
   5  -5   1        0.11        8.35      1.91 o 
   6  -5   1       41.42       29.57      3.10 o 
   7  -5   1      225.29      225.60      8.82 o 
  -7  -4   1      500.67      459.54     14.31 o 
  -6  -4   1      534.68      497.94     15.02 o 
  -5  -4   1       11.45        8.11      1.67 o 
  -4  -4   1        2.67        7.39      1.43 o 
  -3  -4   1      663.24      719.03     54.85 o 
  -2  -4   1     1592.19     1744.64     31.95 o 
  -1  -4   1     5986.04     6240.81    111.28 o 
   0  -4   1     3627.52     3640.52     65.34 o 
   1  -4   1      416.24      422.28      8.35 o 
   2  -4   1      537.08      568.71     10.96 o 
   3  -4   1      276.94      273.74     18.60 o 
   4  -4   1     1203.41     1222.98     54.97 o 
   5  -4   1     1336.28     1325.04     34.22 o 
   6  -4   1      742.52      751.91     21.70 o 
   7  -4   1       61.58       71.78      4.29 o 
   8  -4   1        0.26        5.72      2.38 o 
  -8  -3   1       11.46       14.07      2.86 o 
  -7  -3   1        0.56       14.55      2.15 o 
  -6  -3   1     1178.69     1124.41     30.52 o 
  -5  -3   1     1163.97     1136.58     30.52 o 
  -4  -3   1     1963.34     1957.65     50.80 o 
  -3  -3   1      102.76       84.90      3.34 o 
  -2  -3   1       31.70       45.02      8.11 o 
  -1  -3   1      913.39      989.48     18.21 o 
   0  -3   1     4202.42     4294.43     76.64 o 
   1  -3   1     6427.96     6183.48    110.02 o 
   2  -3   1     4020.36     3903.74     69.80 o 
   3  -3   1      176.87      197.16      5.96 o 
   4  -3   1      125.26      137.32      3.45 o 
   5  -3   1      464.98      493.38     13.60 o 
   6  -3   1     1487.22     1646.71     96.11 o 
   7  -3   1      536.15      568.05     17.17 o 
   8  -3   1      122.17      120.91      5.72 o 
  -8  -2   1      198.45      204.37      7.87 o 
  -7  -2   1       87.84       78.94      4.05 o 
  -6  -2   1      139.98      125.44      5.01 o 
  -5  -2   1      301.71      284.74      8.82 o 
  -4  -2   1     2361.38     2220.21     57.23 o 
  -3  -2   1     4092.00     4057.43    102.78 o 
  -2  -2   1     4893.26     4465.70    112.80 o 
  -1  -2   1     1083.76     1163.59     21.08 o 
   0  -2   1        5.06        7.72      2.62 o 
   1  -2   1      411.16      428.83     14.79 o 
   2  -2   1     4667.31     4713.85     84.03 o 
   3  -2   1     6225.76     6294.40    112.14 o 
   4  -2   1     2855.89     2783.52     45.64 o 
   5  -2   1      613.61      648.99     12.79 o 
   6  -2   1        0.23        2.78      1.91 o 
   7  -2   1       55.21       59.40      2.86 o 
   8  -2   1      326.07      338.66      7.90 o 
   9  -2   1      406.59      449.77     14.79 o 
  -8  -1   1       49.48       29.33      2.86 o 
  -7  -1   1      704.54      696.59     20.03 o 
  -6  -1   1      396.23      356.28     10.97 o 
  -5  -1   1      464.59      452.93     26.23 o 
  -4  -1   1      100.95       87.81      2.36 o 
  -3  -1   1      773.75      820.70     30.88 o 
  -2  -1   1     3145.58     3269.98     58.51 o 
  -1  -1   1     6984.87     6740.63    119.70 o 
   0  -1   1     7356.09     6890.25    122.04 o 
   1  -1   1     1246.77     1237.57     22.26 o 
   2  -1   1     1621.76     1690.09     30.43 o 
   3  -1   1      705.08      711.28     22.73 o 
   4  -1   1     4246.77     4327.02     63.14 o 
   5  -1   1     5647.15     5798.35     84.53 o 
   6  -1   1     1026.54     1013.69     19.38 o 
   7  -1   1       56.91       45.47     11.92 o 
   8  -1   1       17.55       17.91      2.15 o 
   9  -1   1      219.71      229.53      6.44 o 
  -8   0   1       16.10       24.03      2.98 o 
  -7   0   1      267.59      258.68      6.23 o 
  -6   0   1      912.81      928.45     16.31 o 
  -5   0   1     1293.37     1309.96     20.40 o 
  -4   0   1     2130.31     2081.20     31.13 o 
  -3   0   1     1198.98     1138.93     17.02 o 
  -2   0   1      348.23      309.76      4.86 o 
  -1   0   1     1111.40     1115.14     16.38 o 
   0   0   1     2662.62     2626.45     46.63 o 
   1   0   1     8573.74     7600.58    134.64 o 
   2   0   1     6404.34     5829.37    214.51 o 
   3   0   1     1201.84     1238.47     22.59 o 
   4   0   1       41.04       47.81      3.10 o 
   5   0   1      410.99      424.51      8.77 o 
   6   0   1     1412.16     1402.22     26.28 o 
   7   0   1     1283.10     1352.11     25.71 o 
   8   0   1      765.86      793.50     18.84 o 
   9   0   1       40.88       44.26      6.20 o 
  -8   1   1      261.91      282.12     10.02 o 
  -7   1   1      207.95      228.88      5.73 o 
  -6   1   1      140.63      138.10     17.89 o 
  -5   1   1        3.75        5.14      2.56 o 
  -4   1   1     2025.27     2064.98     30.61 o 
  -3   1   1      800.95      788.04     17.17 o 
  -2   1   1     1488.66     1466.56     25.62 o 
  -1   1   1     6146.05     5948.33     88.48 o 
   0   1   1      106.73      130.68      3.58 o 
   1   1   1     2247.30     2312.98     58.19 o 
   2   1   1     4699.69     4045.98    101.83 o 
   3   1   1     7758.30     7779.53    138.36 o 
   4   1   1     4273.62     4187.03     74.95 o 
   5   1   1      671.24      661.39     36.96 o 
   6   1   1       18.38       19.58      3.82 o 
   7   1   1      228.65      232.66      5.73 o 
   8   1   1     1161.86     1232.68     33.63 o 
   9   1   1      409.00      389.19     12.40 o 
  -8   2   1      270.51      287.12     10.25 o 
  -7   2   1      391.47      402.55     12.88 o 
  -6   2   1      452.65      465.50     14.07 o 
  -5   2   1     1342.28     1306.41     22.61 o 
  -4   2   1      311.24      321.76      9.34 o 
  -3   2   1      127.48      134.03      3.54 o 
  -2   2   1     3151.20     3019.26     44.01 o 
  -1   2   1     2402.84     2301.81     41.06 o 
   0   2   1     1544.01     1621.02     29.00 o 
   1   2   1     4735.77     4880.65     86.67 o 
   2   2   1      227.24      246.11      6.92 o 
   3   2   1     1218.81     1144.45     29.81 o 
   4   2   1     3243.81     3124.51     79.41 o 
   5   2   1     3810.97     3607.90     92.05 o 
   6   2   1     1021.48     1072.19     28.86 o 
   7   2   1      775.50      625.76     17.65 o 
   8   2   1        7.48       17.65      2.62 o 
   9   2   1      151.04      155.72      6.44 o 
  -8   3   1       35.17       38.63      3.34 o 
  -7   3   1        0.01       -0.48      1.91 o 
  -6   3   1      139.61      148.33      5.96 o 
  -5   3   1      868.88      849.82     26.35 o 
  -4   3   1      362.69      364.15      5.99 o 
  -3   3   1     1792.42     1806.74     26.70 o 
  -2   3   1     2476.66     2671.65     47.89 o 
  -1   3   1      247.20      247.00      9.06 o 
   0   3   1     2023.65     2026.42     48.41 o 
   1   3   1     1666.82     1602.58     28.91 o 
   2   3   1     2250.81     2306.06     58.67 o 
   3   3   1     2180.63     2240.96     57.23 o 
   4   3   1      295.18      282.12      8.35 o 
   5   3   1      703.76      697.54     19.32 o 
   6   3   1      864.47      835.86     23.13 o 
   7   3   1     1823.55     1791.43     47.46 o 
   8   3   1      250.55      242.05      8.59 o 
   9   3   1      146.86      129.02      5.96 o 
  -7   4   1      259.03      277.35      9.78 o 
  -6   4   1      242.38      236.81      8.59 o 
  -5   4   1       12.85        9.06      1.91 o 
  -4   4   1      298.69      307.09      6.55 o 
  -3   4   1     1149.24     1136.06     21.06 o 
  -2   4   1     1019.81     1053.09     19.39 o 
  -1   4   1     2224.86     2226.63     42.81 o 
   0   4   1     1452.73     1576.03     39.23 o 
   1   4   1      361.45      386.69      7.59 o 
   2   4   1     2651.79     2605.08     46.88 o 
   3   4   1     2746.43     2833.33     72.50 o 
   4   4   1     2611.68     2626.81     67.49 o 
   5   4   1      763.08      736.89     20.51 o 
   6   4   1      435.55      379.65     11.69 o 
   7   4   1      374.69      343.17     10.97 o 
   8   4   1      617.89      584.03     17.65 o 
  -7   5   1      154.03      150.72      6.68 o 
  -6   5   1      508.27      533.71     16.45 o 
  -5   5   1      401.57      430.69     13.59 o 
  -4   5   1      609.96      595.24     17.41 o 
  -2   5   1      216.43      232.27      8.59 o 
  -1   5   1      760.38      779.12     14.64 o 
   0   5   1      736.90      748.74     14.08 o 
   1   5   1     1817.21     1868.39     33.98 o 
   2   5   1      761.20      900.19    111.25 o 
   3   5   1       88.06       78.79      8.94 o 
   4   5   1      904.81      945.59     18.04 o 
   5   5   1      693.46      661.29     18.84 o 
   6   5   1     1076.16     1068.13     29.33 o 
   7   5   1      111.18      115.42      5.25 o 
   8   5   1       32.96       29.57      2.86 o 
  -6   6   1       55.47       53.42      3.82 o 
  -5   6   1      187.21      168.60      6.92 o 
  -2   6   1      475.63      454.30     13.59 o 
  -1   6   1        0.32       16.69      1.67 o 
   0   6   1      359.71      388.29     12.52 o 
   1   6   1     1297.34     1354.59     32.07 o 
   2   6   1     1865.54     1883.02     34.65 o 
   3   6   1     1565.45     1638.34     30.43 o 
   4   6   1      407.49      412.17      8.76 o 
   5   6   1        0.11        4.05      1.79 o 
   6   6   1      570.22      544.68     16.22 o 
   7   6   1      617.91      589.75     17.65 o 
  -5   7   1       65.06       59.86      4.05 o 
  -4   7   1        1.83        8.35      2.62 o 
  -3   7   1      166.82      160.02      6.68 o 
  -2   7   1      734.58      768.13     21.94 o 
  -1   7   1      537.56      522.26     15.50 o 
   0   7   1      495.10      507.72     15.02 o 
   1   7   1        8.30       16.64      1.26 o 
   2   7   1      218.84      225.59      9.66 o 
   3   7   1      397.07      391.35      8.43 o 
   4   7   1      817.55      841.39     16.60 o 
   5   7   1      514.29      583.42     27.90 o 
   6   7   1       18.92       18.93      9.06 o 
  -4   8   1       31.36       32.67      3.82 o 
  -3   8   1        4.90        9.78      2.86 o 
  -2   8   1       62.40       65.10      4.05 o 
  -1   8   1      274.42      275.20      9.54 o 
   0   8   1      915.91      912.89     25.76 o 
   1   8   1      833.60      917.66     25.76 o 
   2   8   1      270.62      265.66      9.06 o 
   3   8   1       43.35       49.23      7.63 o 
   4   8   1       75.77       79.02      2.87 o 
   5   8   1      329.03      321.82     23.01 o 
  -2   9   1       73.02       73.45      4.77 o 
  -1   9   1       40.99       31.72      3.34 o 
   0   9   1       15.80       25.28      3.34 o 
   1   9   1      230.84      218.68      8.11 o 
   2   9   1      398.14      351.99     11.69 o 
   3   9   1      561.41      538.00     16.22 o 
  -1  -8   2      247.10      237.76      8.35 o 
   3  -8   2      187.51      149.29      6.68 o 
  -4  -7   2       10.26       27.19      3.34 o 
  -3  -7   2      167.97      203.90      7.87 o 
  -2  -7   2      294.21      267.81      9.30 o 
  -1  -7   2      600.63      665.82     19.32 o 
   1  -7   2      255.90      244.34      5.82 o 
   2  -7   2        6.60       10.25      2.62 o 
   3  -7   2       20.24       19.56      2.86 o 
   4  -7   2       80.88       90.38      5.01 o 
   5  -7   2      145.37      128.06      6.20 o 
  -5  -6   2      559.95      521.07     15.98 o 
  -4  -6   2     1135.01     1228.87     33.86 o 
  -3  -6   2      328.86      360.58     11.45 o 
  -2  -6   2       63.23       65.82      3.58 o 
  -1  -6   2       46.99       51.62      4.89 o 
   0  -6   2      535.42      499.25     10.12 o 
   1  -6   2      878.08      861.09     27.19 o 
   2  -6   2     1145.17     1117.45     42.09 o 
   3  -6   2      620.32      604.90     12.22 o 
   4  -6   2       19.61       12.88      2.38 o 
   5  -6   2       13.99       11.45      2.38 o 
   6  -6   2       80.34       73.45      4.53 o 
  -6  -5   2        7.53       21.70      2.62 o 
  -5  -5   2       22.88       22.42      2.38 o 
  -4  -5   2      557.36      547.78     16.22 o 
  -3  -5   2     1292.04     1269.65     34.10 o 
  -2  -5   2     1260.26     1323.45     24.77 o 
  -1  -5   2      724.11      801.69     15.41 o 
   0  -5   2        0.34        7.92      2.50 o 
   1  -5   2      215.50      200.49      4.63 o 
   2  -5   2      280.33      266.72      5.90 o 
   3  -5   2      880.40      832.37     18.24 o 
   4  -5   2      674.38      657.54     34.82 o 
   5  -5   2      197.08      188.63      7.15 o 
   6  -5   2        0.15        8.35      2.15 o 
   7  -5   2       19.45       20.51      2.86 o 
  -7  -4   2      322.52      346.51     11.92 o 
  -6  -4   2      752.71      787.69     22.89 o 
  -5  -4   2      610.58      637.21     18.60 o 
  -4  -4   2       64.15       55.56      3.10 o 
  -3  -4   2       15.77       16.73      1.79 o 
  -2  -4   2      440.08      487.79      9.70 o 
  -1  -4   2     3065.05     3315.77     59.69 o 
   0  -4   2     2734.23     2712.29     49.25 o 
   1  -4   2     1431.97     1414.46     25.97 o 
   2  -4   2      854.55      859.51     16.19 o 
   3  -4   2       77.20       69.63      2.17 o 
   4  -4   2      118.21      110.53      3.02 o 
   5  -4   2      793.56      776.14     21.94 o 
   6  -4   2      900.30      911.28     17.87 o 
   7  -4   2      332.21      320.27     10.97 o 
   8  -4   2       27.23       28.14      3.10 o 
  -7  -3   2        0.05        4.77      2.15 o 
  -6  -3   2      139.51      126.15      5.25 o 
  -5  -3   2     1183.77     1055.49     28.62 o 
  -4  -3   2     1670.96     1660.75     43.64 o 
  -3  -3   2      405.45      394.68     11.69 o 
  -2  -3   2      295.91      323.72      7.63 o 
  -1  -3   2      315.71      347.52      6.91 o 
   0  -3   2     1883.48     1926.17     34.82 o 
   1  -3   2     1675.21     1595.28     28.92 o 
   2  -3   2     3850.72     3704.58     66.42 o 
   3  -3   2      174.38      180.21      4.13 o 
   4  -3   2       16.89       15.89      1.43 o 
   5  -3   2      161.90      161.92      4.11 o 
   6  -3   2      423.07      448.18     12.89 o 
   7  -3   2      622.96      620.11     41.14 o 
   8  -3   2      439.37      438.56     14.31 o 
  -8  -2   2      323.27      289.51     10.02 o 
  -7  -2   2      426.83      407.79     12.88 o 
  -6  -2   2      315.77      307.40      9.78 o 
  -5  -2   2        0.12        4.05      1.19 o 
  -4  -2   2      473.26      446.67     12.88 o 
  -3  -2   2     1862.55     1935.08     35.48 o 
  -2  -2   2     4527.02     4503.63     80.69 o 
  -1  -2   2     1084.46     1069.09     19.56 o 
   0  -2   2      737.26      738.47     13.57 o 
   1  -2   2     2208.83     2134.75     38.36 o 
   2  -2   2     2385.76     2341.68     42.16 o 
   3  -2   2      647.26      670.36     34.58 o 
   4  -2   2     2787.06     2808.57     50.75 o 
   5  -2   2     1481.46     1515.20     47.22 o 
   6  -2   2      189.99      186.26      7.75 o 
   7  -2   2       29.15       25.32      1.91 o 
   8  -2   2       99.42       92.05      5.60 o 
   9  -2   2      206.51      213.67      8.82 o 
  -8  -1   2       40.10       35.53      3.34 o 
  -7  -1   2      230.25      213.44      7.63 o 
  -6  -1   2      974.76      933.50     18.13 o 
  -5  -1   2      826.76      848.96     28.74 o 
  -4  -1   2      487.44      473.56      9.52 o 
  -3  -1   2      338.17      336.97      6.91 o 
  -2  -1   2     1654.67     1751.14     31.94 o 
  -1  -1   2     4861.80     4861.20    116.02 o 
   0  -1   2      917.26      877.32     14.79 o 
   1  -1   2     3514.99     3381.11     65.43 o 
   2  -1   2      381.63      412.92      7.93 o 
   3  -1   2        0.18        6.37      3.34 o 
   4  -1   2     1749.04     1836.77     36.01 o 
   5  -1   2     3113.99     3092.95     96.19 o 
   6  -1   2     1417.49     1407.24     51.15 o 
   7  -1   2      773.69      737.50     31.12 o 
   8  -1   2       24.66       24.13      3.82 o 
   9  -1   2        6.98       13.22      2.98 o 
  -8   0   2      255.30      281.71     45.67 o 
  -7   0   2       88.39       93.47     13.24 o 
  -6   0   2      342.75      310.32     12.44 o 
  -5   0   2      897.50      974.63     15.18 o 
  -4   0   2     1978.42     1987.16     35.82 o 
  -3   0   2     2798.50     2777.47     40.83 o 
  -2   0   2     1057.36      941.03     14.09 o 
  -1   0   2      984.54     1036.07     15.32 o 
   0   0   2      168.00      197.07      3.87 o 
   1   0   2     9301.36     8796.33    127.21 o 
   2   0   2       26.41       29.31      1.79 o 
   3   0   2     2176.38     2079.83     37.51 o 
   4   0   2     1686.13     1767.76     26.29 o 
   5   0   2       24.62       32.24     16.45 o 
   6   0   2       11.45       12.77      2.74 o 
   7   0   2      944.66     1000.71     19.55 o 
   8   0   2      502.87      513.20     11.04 o 
   9   0   2      409.03      410.38     16.57 o 
  -8   1   2      143.98      162.16      6.68 o 
  -7   1   2      751.42      786.62     24.32 o 
  -6   1   2      473.64      484.12      8.15 o 
  -5   1   2      358.25      331.48      9.33 o 
  -4   1   2       53.92       47.40      3.16 o 
  -3   1   2     1557.70     1601.79     26.82 o 
  -2   1   2     1677.77     1640.60     24.18 o 
  -1   1   2     1003.34      916.43     13.54 o 
   0   1   2     4410.06     4301.89     62.32 o 
   1   1   2       14.61       27.42      0.95 o 
   2   1   2      907.80      850.64     21.94 o 
   3   1   2     4252.47     3865.82     69.04 o 
   4   1   2     3906.34     3936.66    123.89 o 
   5   1   2     1067.96     1029.35     24.68 o 
   6   1   2      958.40     1068.23     20.48 o 
   7   1   2        8.28        9.74      1.26 o 
   8   1   2       54.69       57.23      3.34 o 
   9   1   2      581.39      585.46     17.65 o 
  -8   2   2        7.81       16.45      3.10 o 
  -7   2   2      505.43      527.99     15.98 o 
  -6   2   2      559.02      571.15     16.69 o 
  -5   2   2     2186.82     2179.31     32.48 o 
  -4   2   2     1990.76     2027.34     33.40 o 
  -3   2   2      213.17      222.14      5.37 o 
  -2   2   2       51.49       55.07      3.87 o 
  -1   2   2     1424.86     1402.55     30.05 o 
   0   2   2     3183.51     3065.61    105.17 o 
   1   2   2      424.14      386.78      7.63 o 
   2   2   2     2955.83     2489.69     62.96 o 
   3   2   2     1327.15     1368.61     35.29 o 
   4   2   2      629.59      550.40     15.02 o 
   5   2   2      436.12      433.31     12.40 o 
   6   2   2     1267.22     1292.78     34.34 o 
   8   2   2      465.77      467.17     14.55 o 
   9   2   2        7.04        6.20      2.38 o 
  -8   3   2      293.27      304.30     10.73 o 
  -7   3   2       26.70       31.48      3.10 o 
  -6   3   2        3.43        4.53      1.91 o 
  -5   3   2      238.32      233.88      5.46 o 
  -4   3   2      775.42      791.44     15.39 o 
  -3   3   2     1617.36     1607.55     23.94 o 
  -2   3   2     2792.53     2702.92     48.40 o 
  -1   3   2     1035.87      976.56     25.52 o 
   0   3   2      100.51      100.36      2.38 o 
   1   3   2     1484.33     1447.79     26.14 o 
   2   3   2     1103.21      955.81     24.80 o 
   3   3   2     3674.11     3512.75     88.95 o 
   4   3   2     1829.12     1690.32     43.64 o 
   5   3   2      546.96      558.03     15.74 o 
   6   3   2      190.15      191.02      6.68 o 
   7   3   2      402.05      408.75     12.64 o 
   8   3   2      731.40      726.87     20.99 o 
   9   3   2      306.63      319.32     10.97 o 
  -7   4   2      387.72      424.73     13.83 o 
  -6   4   2      936.59     1006.37     28.14 o 
  -5   4   2      210.57      202.94      7.39 o 
  -4   4   2       87.83       75.00      2.34 o 
  -3   4   2      301.82      286.89      8.82 o 
  -2   4   2     1998.96     1873.75     33.80 o 
  -1   4   2     3410.06     3470.04     61.97 o 
   0   4   2     2481.23     2437.24     44.12 o 
   1   4   2      550.45      591.79     17.17 o 
   2   4   2        3.02        3.62      3.34 o 
   3   4   2     1788.94     1726.33     44.59 o 
   4   4   2      766.05      759.55     20.51 o 
   5   4   2     1541.05     1561.78     41.02 o 
   6   4   2     1370.52     1339.04     35.77 o 
   7   4   2      144.44      118.52      5.01 o 
   8   4   2       26.19       49.60      3.34 o 
  -7   5   2       21.55       22.66      3.34 o 
  -6   5   2      229.66      254.93      9.30 o 
  -5   5   2      626.15      627.91     18.36 o 
  -4   5   2      644.49      610.02     17.65 o 
  -2   5   2        0.59        2.38      1.19 o 
  -1   5   2      149.50      149.54      3.32 o 
   0   5   2      899.40      918.66     19.79 o 
   1   5   2     1480.29     1521.43     27.81 o 
   2   5   2     3335.50     3477.68     62.56 o 
   3   5   2      542.20      572.83     11.30 o 
   4   5   2        5.58        9.54      1.19 o 
   5   5   2      184.09      186.97      6.44 o 
   6   5   2      610.43      577.35     16.69 o 
   7   5   2      708.84      701.60     20.27 o 
   8   5   2      405.43      427.59     13.59 o 
  -6   6   2        1.96        5.72      2.38 o 
  -5   6   2      110.19      101.11      5.01 o 
  -4   6   2      371.94      386.33     12.40 o 
  -3   6   2     1439.95     1511.22     40.30 o 
  -2   6   2     1366.51     1329.74     35.53 o 
  -1   6   2      223.10      228.22      7.63 o 
   0   6   2       10.08       14.31      1.67 o 
   1   6   2      292.84      288.34      6.06 o 
   2   6   2     2256.05     2399.13     43.66 o 
   3   6   2     1671.59     1582.04     29.26 o 
   4   6   2     1698.34     1657.44     30.77 o 
   5   6   2      693.40      682.88     13.66 o 
   6   6   2       14.64       12.16      2.15 o 
   7   6   2       82.05       82.75      4.29 o 
  -5   7   2       44.15       35.29      3.34 o 
  -4   7   2        7.93       19.32      2.86 o 
  -3   7   2       25.04       38.39      3.10 o 
  -2   7   2      360.14      337.44     10.97 o 
  -1   7   2      726.96      734.03     20.75 o 
   0   7   2      645.67      726.40     20.51 o 
   1   7   2      464.42      467.17     13.83 o 
   2   7   2        1.30        9.88      3.22 o 
   3   7   2       25.35       28.60      1.60 o 
   4   7   2      394.26      397.83     13.47 o 
   5   7   2      838.04      845.90     16.68 o 
   6   7   2      524.72      519.41     17.65 o 
   7   7   2      153.88      135.29     19.67 o 
  -4   8   2      252.32      240.15      9.30 o 
  -3   8   2      132.03      137.12      6.20 o 
  -2   8   2        0.29        3.58      2.38 o 
  -1   8   2       60.10       53.90      3.58 o 
   0   8   2      627.25      613.84     18.12 o 
   1   8   2     1635.24     1688.17     45.07 o 
   2   8   2      725.23      690.86     20.03 o 
   3   8   2      506.94      497.46     14.79 o 
   4   8   2       62.53       59.31      2.44 o 
   5   8   2       90.27       88.89      3.12 o 
  -1   9   2       65.58       60.10      4.05 o 
   0   9   2       18.62       38.63      3.10 o 
   1   9   2       46.62       52.70      3.58 o 
   2   9   2      163.03      149.52      6.44 o 
   3   9   2      522.33      524.41     16.22 o 
  -3  -7   3        4.61       10.97      2.86 o 
  -2  -7   3        0.13        8.11      2.38 o 
  -1  -7   3      323.07      338.16     11.21 o 
   0  -7   3      636.18      711.85     20.51 o 
   1  -7   3      700.94      722.82     20.75 o 
   2  -7   3      160.00      150.96      5.96 o 
   3  -7   3        7.72       11.45      2.38 o 
   4  -7   3       13.51       11.69      2.86 o 
  -4  -6   3      727.36      738.56     21.70 o 
  -3  -6   3      676.06      742.85     21.46 o 
  -2  -6   3      395.46      426.16     13.35 o 
  -1  -6   3        0.54        2.15      1.91 o 
   0  -6   3        2.02        6.20      2.15 o 
   1  -6   3      444.38      450.96     13.59 o 
   2  -6   3      752.08      740.91     52.46 o 
   3  -6   3      323.18      309.78      9.78 o 
   4  -6   3      196.57      178.62      6.92 o 
   5  -6   3        4.85        3.10      2.38 o 
   6  -6   3        7.31        8.35      2.38 o 
  -5  -5   3      236.34      212.48      7.87 o 
  -4  -5   3        6.45       18.36      2.38 o 
  -3  -5   3       52.86       64.39      3.58 o 
  -2  -5   3     1200.66     1298.74     35.06 o 
  -1  -5   3     1109.43     1184.51     31.96 o 
   0  -5   3      576.81      549.45     15.74 o 
   1  -5   3       22.28       28.06      1.43 o 
   2  -5   3       31.68       29.23      1.60 o 
   3  -5   3      171.35      156.30      7.75 o 
   4  -5   3     1196.52     1159.93     64.75 o 
   5  -5   3      331.66      325.84      7.33 o 
   6  -5   3      135.55      148.09      6.44 o 
   7  -5   3        2.13       18.36      3.58 o 
  -6  -4   3      324.13      284.26      9.78 o 
  -5  -4   3     1151.03     1105.10     30.52 o 
  -4  -4   3      903.53      876.16     24.56 o 
  -3  -4   3      485.70      486.25     14.55 o 
  -2  -4   3        0.92        7.63      1.43 o 
  -1  -4   3      297.41      314.74      7.39 o 
   0  -4   3     2421.35     2381.45     43.17 o 
   1  -4   3     2123.01     2024.51     59.62 o 
   2  -4   3      299.81      301.67      6.41 o 
   3  -4   3      288.95      274.27      6.32 o 
   4  -4   3      198.19      172.66      4.30 o 
   5  -4   3      137.89      137.61      6.56 o 
   6  -4   3      464.25      439.53      9.44 o 
   7  -4   3      447.94      438.21     14.43 o 
   8  -4   3       69.88       68.68      4.53 o 
  -7  -3   3      345.20      348.65     11.92 o 
  -6  -3   3       94.46       85.85      4.29 o 
  -5  -3   3      187.27      157.39      6.20 o 
  -4  -3   3      446.68      450.00     13.35 o 
  -3  -3   3     1334.58     1299.93     34.58 o 
  -2  -3   3     1299.70     1354.04     74.88 o 
  -1  -3   3      370.38      375.79      7.49 o 
   0  -3   3       11.26       12.47      2.50 o 
   1  -3   3      697.53      676.48     12.80 o 
   2  -3   3     1160.34     1224.19     22.68 o 
   3  -3   3     2350.27     2250.05     40.97 o 
   4  -3   3       88.97       99.61      4.05 o 
   5  -3   3       63.42       70.67      4.89 o 
   6  -3   3       51.37       49.91      3.58 o 
   7  -3   3      340.26      322.64      7.86 o 
   8  -3   3      269.69      245.15      9.30 o 
  -7  -2   3      435.69      366.54     11.92 o 
  -6  -2   3     1289.91     1319.25     35.77 o 
  -5  -2   3     1307.49     1379.82     37.20 o 
  -4  -2   3      161.04      159.91      4.22 o 
  -3  -2   3      214.63      198.55      4.71 o 
  -2  -2   3     2079.57     2117.94     38.70 o 
  -1  -2   3     3587.97     3630.62     53.66 o 
   0  -2   3     3907.31     3743.07     54.62 o 
   1  -2   3     1187.15     1183.23     21.58 o 
   2  -2   3      437.91      455.25     10.85 o 
   3  -2   3     1440.10     1450.39     43.88 o 
   4  -2   3      893.13      867.78     26.47 o 
   5  -2   3     1062.48     1021.44     19.48 o 
   6  -2   3      723.15      722.94     18.00 o 
   7  -2   3       61.68       54.67      2.27 o 
   8  -2   3        2.17        0.51      1.26 o 
   9  -2   3       17.08       17.99      6.92 o 
  -7  -1   3       18.78       25.28      2.86 o 
  -6  -1   3      431.65      405.05     20.63 o 
  -5  -1   3      699.38      653.84     30.88 o 
  -4  -1   3     1514.30     1500.97     36.37 o 
  -3  -1   3     2703.86     2804.60    141.06 o 
  -2  -1   3        3.21       11.83      4.05 o 
  -1  -1   3     1032.45     1106.74     16.56 o 
   0  -1   3     2362.31     2183.25     31.98 o 
   1  -1   3     1847.05     1889.18     27.71 o 
   2  -1   3     1964.79     1942.88     28.53 o 
   3  -1   3      132.30      146.65      3.93 o 
   4  -1   3       28.78       42.83     11.09 o 
   5  -1   3     1055.87     1082.87     20.49 o 
   6  -1   3     1310.68     1313.70     36.80 o 
   7  -1   3      529.97      537.53     11.29 o 
   8  -1   3      380.21      407.27     21.46 o 
   9  -1   3       72.80       59.62      5.84 o 
  -7   0   3      862.41      812.73     22.89 o 
  -6   0   3      318.00      305.55     19.91 o 
  -5   0   3      164.45      154.02     11.40 o 
  -4   0   3      650.55      653.88     13.83 o 
  -3   0   3     3401.95     3417.92     50.11 o 
  -2   0   3     5246.07     5107.28     74.33 o 
  -1   0   3     8434.64     8229.75    199.19 o 
   0   0   3     1282.78     1379.17     24.96 o 
   1   0   3      306.25      300.03     14.79 o 
   2   0   3     2758.06     2761.76     54.23 o 
   3   0   3     1331.74     1342.94     37.62 o 
   4   0   3     1748.31     1677.82     30.68 o 
   5   0   3     1930.16     1987.37     29.77 o 
   6   0   3       41.87       38.43      5.13 o 
   7   0   3      131.58      133.82      6.80 o 
   8   0   3       94.44       88.84     15.50 o 
   9   0   3      201.32      213.46     16.69 o 
  -7   1   3      436.56      476.95     14.55 o 
  -6   1   3      731.54      734.44     25.56 o 
  -5   1   3     1178.52     1160.32     20.49 o 
  -4   1   3      722.04      733.51     19.18 o 
  -3   1   3     1154.74     1135.99     31.84 o 
  -2   1   3     1733.06     1815.78     26.85 o 
  -1   1   3     3076.16     3055.40     78.99 o 
   0   1   3     5589.93     5817.80     84.34 o 
   1   1   3     3538.54     3389.75     60.36 o 
   2   1   3        6.80        7.39      0.72 o 
   3   1   3     2639.59     2741.52     69.63 o 
   4   1   3     2921.89     2875.07     55.76 o 
   5   1   3     1875.09     2041.23     37.43 o 
   6   1   3      964.03     1100.54     57.11 o 
   7   1   3      568.75      592.16     12.22 o 
   8   1   3       46.96       33.12     11.33 o 
   9   1   3      282.14      245.63      8.82 o 
  -7   2   3        2.27        2.86      1.91 o 
  -6   2   3      320.35      350.08     11.21 o 
  -5   2   3     1023.33     1032.71     17.79 o 
  -4   2   3     3334.79     3549.93     52.21 o 
  -3   2   3     3270.92     3268.03     47.94 o 
  -2   2   3     1743.23     1803.42     48.97 o 
  -1   2   3      193.01      182.22      5.11 o 
   0   2   3     1407.05     1474.25     27.78 o 
   1   2   3     4039.48     3864.05     68.80 o 
   2   2   3     4170.68     4358.38    109.70 o 
   3   2   3     3621.88     3601.46     91.10 o 
   4   2   3     1749.40     1866.55     47.93 o 
   5   2   3      218.58      216.06      6.92 o 
   6   2   3      492.87      492.21     14.31 o 
   7   2   3      113.84      112.08      4.77 o 
   8   2   3      572.19      630.05     18.36 o 
   9   2   3      140.45      136.17      5.96 o 
  -7   3   3      156.76      170.03      6.92 o 
  -6   3   3      198.84      205.09      7.63 o 
  -5   3   3        1.85        6.17      1.19 o 
  -4   3   3      845.58      873.82     16.77 o 
  -3   3   3     1739.52     1746.32     34.19 o 
  -2   3   3     4426.30     4568.66     66.59 o 
  -1   3   3     3572.56     3636.28     92.05 o 
   0   3   3      594.82      571.17     10.45 o 
   1   3   3     1119.29     1122.97     20.31 o 
   2   3   3     3347.82     3114.97     78.70 o 
   3   3   3     4132.90     4300.20    108.74 o 
   4   3   3     4278.56     3974.92    100.64 o 
   5   3   3     1470.11     1469.73     38.63 o 
   6   3   3      311.70      322.66     10.02 o 
   8   3   3      732.66      732.12     21.22 o 
   9   3   3      186.42      208.19      8.11 o 
  -7   4   3      243.67      255.41      9.30 o 
  -6   4   3      746.91      859.23     24.56 o 
  -5   4   3      749.80      810.34     22.89 o 
  -4   4   3      259.50      258.92     15.26 o 
  -3   4   3        8.41       11.61      3.10 o 
  -2   4   3      913.57      889.75     23.85 o 
  -1   4   3     2495.74     2504.71     63.91 o 
   0   4   3     6673.31     6687.11    118.70 o 
   1   4   3     2031.42     2020.38     52.11 o 
   2   4   3      619.93      608.68     11.45 o 
   3   4   3       34.37       41.02      1.91 o 
   4   4   3     1129.33     1114.64     29.33 o 
   5   4   3      982.83      985.62     26.47 o 
   6   4   3      760.83      802.23     22.42 o 
   7   4   3      813.06      856.37     24.09 o 
   8   4   3       56.25       50.08      3.34 o 
   9   4   3        9.30       11.69      3.10 o 
  -6   5   3       29.15       32.43      3.10 o 
  -5   5   3      503.39      511.29     15.50 o 
  -4   5   3      851.18      873.73     17.10 o 
  -3   5   3     1042.59     1083.87     29.33 o 
  -2   5   3      204.49      207.95      6.92 o 
  -1   5   3       21.86       24.56      1.91 o 
   0   5   3      979.59      983.53     18.08 o 
   1   5   3     2685.35     2729.33     49.06 o 
   2   5   3     5062.16     5115.74    149.76 o 
   3   5   3     2521.78     2700.13     48.81 o 
   4   5   3      187.21      191.73      6.20 o 
   5   5   3       67.34       59.38      2.86 o 
   6   5   3      405.12      391.34     11.92 o 
   7   5   3     1028.40     1033.32     28.62 o 
   8   5   3      478.11      465.98     14.55 o 
  -6   6   3       74.35       79.17      4.77 o 
  -5   6   3       10.86       10.73      2.38 o 
  -4   6   3       50.84       66.53      3.82 o 
  -3   6   3     1045.27     1093.65     29.81 o 
  -2   6   3     1587.79     1558.44     41.26 o 
  -1   6   3     1579.94     1626.41     42.69 o 
   0   6   3       25.03       19.32      1.67 o 
   1   6   3        1.13        4.54      0.79 o 
   2   6   3      361.16      365.78     15.62 o 
   3   6   3     2544.47     2597.33     75.12 o 
   4   6   3     1566.50     1590.13     29.59 o 
   5   6   3      850.16      825.88     16.19 o 
   6   6   3      105.30      107.31      4.53 o 
   7   6   3        0.22        4.77      1.91 o 
   8   6   3      117.98      127.35      5.72 o 
  -5   7   3      107.11      113.75      5.72 o 
  -4   7   3      109.89      117.33      5.72 o 
  -3   7   3       17.19       26.71      2.86 o 
  -2   7   3        8.87       15.50      1.91 o 
  -1   7   3      681.54      696.59     19.79 o 
   0   7   3     1124.61     1131.81     30.76 o 
   1   7   3     1180.77     1210.27     32.43 o 
   2   7   3      257.05      268.29      8.59 o 
   3   7   3        1.24        5.56      2.62 o 
   4   7   3        1.20        3.17      2.03 o 
   5   7   3     1063.90     1114.16     30.52 o 
   6   7   3      899.13      894.35     17.87 o 
   7   7   3      369.55      338.13     36.61 o 
  -4   8   3      335.79      320.27     11.45 o 
  -3   8   3      335.51      322.18     11.21 o 
  -2   8   3      187.42      180.05      7.15 o 
  -1   8   3        1.19        6.44      1.91 o 
   0   8   3      100.58       87.52      4.29 o 
   1   8   3      824.67      847.78     23.85 o 
   2   8   3     1682.68     1703.19     45.31 o 
   3   8   3      517.56      488.64     14.79 o 
   4   8   3      196.62      185.30      6.92 o 
   5   8   3        5.01        2.50      1.55 o 
   6   8   3       56.69       54.72      8.35 o 
  -2   9   3      130.48      133.31      6.20 o 
  -1   9   3      173.72      167.41      6.92 o 
   0   9   3      143.03      143.56      6.20 o 
   1   9   3       21.36       21.94      2.86 o 
   2   9   3       23.18       34.58      2.86 o 
   3   9   3       64.43       58.67      3.58 o 
   4   9   3      598.31      546.59     16.69 o 
  -1  -7   4       23.75       32.19      3.10 o 
   0  -7   4        6.07       24.56      3.10 o 
   1  -7   4      167.77      178.86      7.15 o 
   2  -7   4      235.83      243.72      8.59 o 
  -3  -6   4      518.34      562.09     17.41 o 
  -2  -6   4      625.02      648.89     19.32 o 
  -1  -6   4      751.51      800.09     23.13 o 
   1  -6   4       13.70       20.99      2.38 o 
   2  -6   4      168.61      165.50      6.20 o 
   3  -6   4      432.34      445.71     13.59 o 
   4  -6   4      503.14      467.41     14.07 o 
   5  -6   4      134.91      109.46      5.25 o 
  -4  -5   4      552.22      557.80     17.17 o 
  -3  -5   4       11.10       12.16      2.15 o 
  -2  -5   4       36.65       44.36      3.10 o 
  -1  -5   4      109.75       97.78      4.53 o 
   0  -5   4      520.35      487.21     14.31 o 
   1  -5   4      384.17      392.05     11.92 o 
   2  -5   4       60.43       66.30      3.34 o 
   3  -5   4        5.75        9.91      2.38 o 
   4  -5   4      318.51      303.66     22.77 o 
   5  -5   4      429.79      403.31     31.00 o 
   6  -5   4      375.34      361.21      8.26 o 
   7  -5   4      197.93      152.15      6.92 o 
  -5  -4   4      468.67      480.53     15.02 o 
  -4  -4   4     1116.66     1128.47     31.24 o 
  -3  -4   4     1632.91     1642.62     43.88 o 
  -2  -4   4     1893.51     1891.35     49.84 o 
  -1  -4   4      286.98      296.66      9.54 o 
   0  -4   4      479.71      480.77     14.07 o 
   1  -4   4      758.65      774.81     21.22 o 
   2  -4   4     1090.58     1098.95     30.29 o 
   3  -4   4     1411.18     1407.36     26.21 o 
   4  -4   4      196.69      193.47      4.80 o 
   5  -4   4        2.97        1.60      1.14 o 
   6  -4   4      121.62      120.53      8.35 o 
   7  -4   4      116.76      124.54     14.07 o 
  -6  -3   4      236.04      205.57      7.87 o 
  -5  -3   4      190.36      184.58      6.92 o 
  -4  -3   4      294.01      274.25      9.30 o 
  -3  -3   4      362.78      376.31     11.69 o 
  -2  -3   4      261.70      275.20      8.82 o 
  -1  -3   4     1547.63     1540.55     40.54 o 
   0  -3   4      802.28      814.16     22.18 o 
   1  -3   4        3.96        5.70      0.74 o 
   2  -3   4      514.73      517.09     10.19 o 
   3  -3   4     1970.41     1861.78     34.15 o 
   4  -3   4      941.06      975.58     51.03 o 
   5  -3   4     1150.59     1113.55     21.24 o 
   6  -3   4      584.81      518.35     10.79 o 
   7  -3   4       16.23       13.47      1.60 o 
   8  -3   4       69.46       67.24      4.39 o 
  -6  -2   4      705.30      620.75     18.36 o 
  -5  -2   4     1913.85     1957.06     60.10 o 
  -4  -2   4     2193.64     2143.86     45.19 o 
  -3  -2   4     1633.41     1621.46     30.35 o 
  -2  -2   4       17.66       27.81      1.67 o 
  -1  -2   4     2155.52     2237.19     40.89 o 
   0  -2   4     1804.13     1853.46     34.51 o 
   1  -2   4     4609.04     4543.31     66.31 o 
   2  -2   4     4739.15     4932.84     88.11 o 
   3  -2   4       60.82       67.29      4.17 o 
   4  -2   4      236.29      246.95      5.56 o 
   5  -2   4     1049.52     1091.52     20.83 o 
   6  -2   4      445.26      422.78      9.01 o 
   7  -2   4      108.27      110.81     17.77 o 
   8  -2   4       54.54       51.56      2.34 o 
   9  -2   4       91.51       66.76     17.29 o 
  -7  -1   4        7.29       13.12      3.34 o 
  -6  -1   4        8.03       10.46      2.15 o 
  -5  -1   4     1039.77     1034.25     20.14 o 
  -4  -1   4      622.02      606.51     12.30 o 
  -3  -1   4     1036.81     1122.80     44.95 o 
  -2  -1   4     1794.13     1829.55     37.32 o 
  -1  -1   4        8.98       45.34     33.00 o 
   0  -1   4     1115.56     1201.56     53.54 o 
   1  -1   4     3101.82     3014.63     44.05 o 
   2  -1   4     4625.44     4493.95     65.45 o 
   3  -1   4     3068.19     3176.09     46.49 o 
   4  -1   4     3150.88     3166.54     57.25 o 
   5  -1   4      700.07      694.88     13.65 o 
   6  -1   4       91.00       80.80      8.11 o 
   7  -1   4      288.28      284.80      5.49 o 
   8  -1   4      287.82      294.58     11.09 o 
   9  -1   4      121.10      106.86     14.19 o 
  -7   0   4      598.73      607.16     18.12 o 
  -6   0   4     1137.63     1131.33     21.91 o 
  -5   0   4      566.92      563.53     11.72 o 
  -4   0   4      530.39      494.24     12.52 o 
  -3   0   4      537.49      526.23      8.39 o 
  -2   0   4     3741.44     3810.04     61.08 o 
  -1   0   4     4830.62     4730.36     84.63 o 
   0   0   4     9818.93     9772.71    173.66 o 
   1   0   4     2606.74     2820.56     50.66 o 
   2   0   4      396.24      408.20     12.44 o 
   3   0   4     2555.19     2625.66     38.46 o 
   4   0   4     4329.75     4492.04     65.52 o 
   5   0   4     2595.13     2608.41     47.46 o 
   6   0   4      582.72      577.93      9.54 o 
   7   0   4       37.38       32.25      1.76 o 
   8   0   4      569.03      598.29     12.76 o 
   9   0   4      519.34      540.32     11.80 o 
  -6   1   4     1331.55     1290.15     35.06 o 
  -5   1   4      637.16      663.27     33.29 o 
  -4   1   4      633.74      635.84     14.74 o 
  -3   1   4       33.63       39.99      1.22 o 
  -2   1   4      785.84      907.10     22.11 o 
  -1   1   4     2589.17     2742.93     40.16 o 
   0   1   4     8459.40     8182.24    118.58 o 
   1   1   4     7775.44     7630.76    135.58 o 
   2   1   4     4389.86     4511.48     80.42 o 
   3   1   4      645.01      599.29     16.22 o 
   4   1   4       52.29       77.74      3.10 o 
   5   1   4      821.11      830.99     21.84 o 
   6   1   4      950.00      998.25     39.71 o 
   7   1   4      609.62      618.42     18.12 o 
   8   1   4      212.81      213.20      7.63 o 
   9   1   4      170.84      144.04      6.20 o 
  -6   2   4       91.44       85.99     29.09 o 
  -5   2   4      116.60      117.63     18.84 o 
  -4   2   4     1124.26     1110.65     25.09 o 
  -3   2   4     2960.03     2992.89     44.63 o 
  -2   2   4     1840.44     1845.71     28.20 o 
  -1   2   4     3039.87     3213.88     74.72 o 
   0   2   4       19.67       32.94      1.29 o 
   1   2   4     1248.76     1200.65     21.75 o 
   2   2   4    10753.60     9695.48    243.25 o 
   3   2   4    11870.71    11206.70    281.40 o 
   4   2   4     5361.03     5234.88    173.01 o 
   5   2   4      256.40      266.62      8.35 o 
   6   2   4       53.55       57.95      2.86 o 
   7   2   4     1315.92     1340.00     36.01 o 
   8   2   4     1777.63     1902.56     50.56 o 
   9   2   4      887.56      963.92     27.42 o 
  -6   3   4      200.90      232.28      8.35 o 
  -5   3   4       95.55       97.12      7.51 o 
  -4   3   4       12.37       13.52      2.98 o 
  -3   3   4      881.73      901.01     17.20 o 
  -2   3   4     3030.78     3033.82     44.45 o 
  -1   3   4     7351.58     7416.13    107.62 o 
   0   3   4     1941.32     1950.51     34.99 o 
   1   3   4      131.06       98.29      2.50 o 
   2   3   4      288.05      283.79      7.87 o 
   3   3   4      166.37      159.06      5.01 o 
   4   3   4     3740.15     3725.23     94.67 o 
   5   3   4     2172.51     1924.02     49.84 o 
   6   3   4      198.97      224.41      7.63 o 
   7   3   4        7.19        3.58      1.43 o 
   8   3   4       19.09       20.27      2.38 o 
   9   3   4      229.48      245.87      9.06 o 
  -6   4   4        5.91       15.98      2.62 o 
  -5   4   4      482.08      492.82     30.05 o 
  -4   4   4      520.51      530.59     15.26 o 
  -3   4   4      105.96       88.24      3.82 o 
  -2   4   4      538.80      564.37     12.16 o 
  -1   4   4      243.97      253.74      7.63 o 
   0   4   4     3207.97     3312.43     84.18 o 
   1   4   4     9760.67     9810.54    174.10 o 
   2   4   4     6318.74     6406.42    113.99 o 
   3   4   4     2089.61     1976.73     50.56 o 
   4   4   4        3.30        3.34      0.95 o 
   5   4   4      307.27      291.89      8.82 o 
   6   4   4     2802.96     2929.68     75.60 o 
   7   4   4     3773.04     4055.52    104.21 o 
   8   4   4      785.13      760.50     21.94 o 
   9   4   4      174.63      191.73      7.63 o 
  -6   5   4       29.65       29.81      3.10 o 
  -5   5   4       14.67        8.59      2.15 o 
  -4   5   4      721.66      746.77     14.92 o 
  -3   5   4     1186.81     1231.71     23.35 o 
  -2   5   4     1500.24     1531.49     40.30 o 
  -1   5   4      192.58      170.51      5.72 o 
   0   5   4       58.71       63.20      2.86 o 
   1   5   4      685.95      743.00     47.34 o 
   2   5   4     1653.92     1648.39     53.18 o 
   3   5   4     3854.95     3892.65     69.89 o 
   4   5   4      465.84      495.79     14.07 o 
   5   5   4      128.76      115.42      4.53 o 
   6   5   4      189.62      194.36      6.92 o 
   7   5   4      548.32      602.39     17.65 o 
   8   5   4      820.58      804.38     22.89 o 
   9   5   4      647.04      726.40     21.70 o 
  -5   6   4      106.18      126.87      5.72 o 
  -4   6   4        1.04        8.03      1.67 o 
  -3   6   4        1.00        1.28      3.22 o 
  -2   6   4      548.79      563.28     16.22 o 
  -1   6   4     1637.47     1587.77     41.73 o 
   0   6   4     2084.32     2127.44     55.09 o 
   1   6   4     1862.25     1905.18     49.60 o 
   2   6   4      505.96      534.07     22.77 o 
   3   6   4       85.96       76.98     12.88 o 
   4   6   4      760.72      802.43     15.60 o 
   5   6   4     2764.54     2799.71     72.26 o 
   6   6   4     2128.19     2087.14     54.61 o 
   7   6   4      240.40      245.15      8.59 o 
   8   6   4       62.06       70.11      4.05 o 
  -5   7   4      229.49      236.09      9.06 o 
  -3   7   4      422.97      456.92     14.31 o 
  -2   7   4       56.96       57.23      3.34 o 
  -1   7   4      248.41      225.12      7.63 o 
   0   7   4      585.67      555.89     16.22 o 
   1   7   4     1014.31      971.55     26.47 o 
   2   7   4      910.54      864.48     23.85 o 
   3   7   4       21.53       19.79      2.15 o 
   4   7   4      248.45      265.22      6.15 o 
   5   7   4      765.32      760.56     15.17 o 
   6   7   4     1132.08     1195.58     23.18 o 
   7   7   4     1043.56     1088.64     30.29 o 
  -4   8   4       41.63       50.32      4.05 o 
  -3   8   4      222.22      252.55      9.30 o 
  -2   8   4      486.01      498.65     15.50 o 
  -1   8   4      562.21      546.59     16.45 o 
   0   8   4      552.70      575.20     16.93 o 
   1   8   4        0.60        4.77      1.67 o 
   2   8   4      184.64      155.72      5.96 o 
   3   8   4      300.65      305.49      9.78 o 
   4   8   4     1044.23     1101.76     30.52 o 
   5   8   4      597.14      558.27     16.69 o 
   6   8   4       57.89       36.01      3.34 o 
  -2   9   4      188.98      180.29      7.63 o 
  -1   9   4      171.72      147.62      6.44 o 
   0   9   4      392.13      385.14     12.64 o 
   1   9   4      312.56      308.11     10.49 o 
   2   9   4        0.26       16.69      2.62 o 
   3   9   4      317.76      288.79      9.78 o 
   4   9   4      791.76      782.20     22.66 o 
   5   9   4      609.31      609.78     18.36 o 
  -1  -6   5      113.38      104.21      5.01 o 
   0  -6   5      306.88      298.09     10.25 o 
   1  -6   5      551.53      574.25     17.41 o 
   2  -6   5       58.48       61.05      3.82 o 
   3  -6   5       10.66       13.83      2.38 o 
   4  -6   5       29.46       33.15      2.86 o 
  -3  -5   5      279.49      275.68      9.78 o 
  -2  -5   5        5.83       13.35      2.15 o 
  -1  -5   5      496.82      533.71     16.22 o 
   1  -5   5      886.95      965.59     26.95 o 
   2  -5   5      641.93      643.65     18.60 o 
   3  -5   5      294.72      316.46     10.49 o 
   4  -5   5       13.57       16.69      2.15 o 
   5  -5   5      315.22      304.06     10.02 o 
   6  -5   5      136.75      141.60     12.76 o 
  -4  -4   5      176.06      163.83      6.68 o 
  -3  -4   5      382.56      406.36     12.88 o 
  -2  -4   5      225.05      222.02      8.11 o 
  -1  -4   5      686.09      747.86     21.46 o 
   0  -4   5      332.98      329.10     10.49 o 
   1  -4   5       29.13       31.96      2.38 o 
   2  -4   5      167.75      150.96      5.72 o 
   3  -4   5      173.26      180.76      6.68 o 
   4  -4   5      728.30      666.56     13.32 o 
   5  -4   5      220.90      199.19      5.12 o 
   6  -4   5      117.84      106.98      8.47 o 
   7  -4   5       30.55       38.26      2.34 o 
  -5  -3   5      242.10      215.58      8.11 o 
  -4  -3   5       71.26       64.39      3.82 o 
  -3  -3   5      177.18      170.27      6.44 o 
  -2  -3   5     1146.26     1192.14     32.43 o 
  -1  -3   5     2889.38     2938.26     75.84 o 
   0  -3   5     2281.40     2163.21     56.04 o 
   1  -3   5     1635.14     1720.84     45.07 o 
   2  -3   5      217.18      233.23      7.63 o 
   3  -3   5      238.65      235.53     17.29 o 
   4  -3   5     1403.49     1446.72     33.51 o 
   5  -3   5      757.02      727.53     39.83 o 
   6  -3   5      609.79      597.45     15.26 o 
   7  -3   5      178.77      170.72      5.13 o 
   8  -3   5        0.01        4.47      1.60 o 
  -6  -2   5       64.02       52.94      3.58 o 
  -5  -2   5      452.50      427.77     10.37 o 
  -4  -2   5      693.69      733.92     34.70 o 
  -3  -2   5       34.79       36.72      7.63 o 
  -2  -2   5      170.00      156.92      5.96 o 
  -1  -2   5       47.97       67.16      2.38 o 
   0  -2   5      481.76      498.66     10.25 o 
   1  -2   5      940.31      966.84     18.29 o 
   2  -2   5     1287.91     1209.37     31.10 o 
   3  -2   5     1392.47     1362.45     25.29 o 
   4  -2   5      134.71      125.48      3.45 o 
   5  -2   5        2.31       15.02      4.65 o 
   6  -2   5      229.53      222.45      5.48 o 
   7  -2   5      671.65      681.93     14.00 o 
   8  -2   5      289.99      271.20     19.29 o 
  -6  -1   5       24.47       14.31      1.69 o 
  -5  -1   5        2.94        6.85      1.49 o 
  -4  -1   5      302.92      283.12      6.57 o 
  -3  -1   5     1626.05     1708.51     81.08 o 
  -2  -1   5     4249.10     4406.26     79.51 o 
  -1  -1   5     1474.87     1546.16     28.73 o 
   0  -1   5      611.93      629.89     19.44 o 
   1  -1   5        1.96        8.70      3.06 o 
   2  -1   5     1668.85     1643.52     24.44 o 
   3  -1   5     4201.95     4290.84     62.70 o 
   4  -1   5     3572.16     3625.64     65.34 o 
   5  -1   5     1169.53     1140.24     26.71 o 
   6  -1   5       72.81       75.30      4.29 o 
   7  -1   5      174.63      162.68      4.45 o 
   8  -1   5      372.69      381.14      8.76 o 
   9  -1   5      472.90      455.29     10.27 o 
  -6   0   5      509.27      483.17     15.98 o 
  -5   0   5      210.08      191.88      6.80 o 
  -4   0   5       62.34       52.59      6.92 o 
  -3   0   5        0.12        5.88      3.82 o 
  -2   0   5      596.85      600.63     22.77 o 
  -1   0   5     2255.91     2360.41     42.90 o 
   0   0   5     2613.02     2495.63     83.71 o 
   1   0   5     1232.84     1223.86     22.60 o 
   2   0   5      222.51      222.91      4.80 o 
   3   0   5       34.86       37.30      1.71 o 
   4   0   5      215.90      191.25      3.38 o 
   5   0   5     1301.13     1281.63     23.94 o 
   6   0   5     2539.04     2577.93     47.13 o 
   7   0   5      437.98      424.26      7.52 o 
   8   0   5      113.36      106.50      5.37 o 
   9   0   5       17.03        8.51      3.82 o 
  -6   1   5        4.27        1.19      1.91 o 
  -5   1   5      288.25      254.93      8.59 o 
  -4   1   5     1266.15     1247.77     23.61 o 
  -3   1   5     1318.89     1368.13     25.60 o 
  -2   1   5      156.52      153.50      5.58 o 
  -1   1   5      154.01      192.51      3.39 o 
   0   1   5      109.26       83.31      4.80 o 
   1   1   5     3932.92     4227.43     63.36 o 
   2   1   5     6876.27     6824.08    121.49 o 
   3   1   5     2828.41     2844.85     89.79 o 
   4   1   5      171.45      153.39      3.43 o 
   5   1   5       43.94       49.60      2.62 o 
   6   1   5     1189.65     1249.48     19.36 o 
   7   1   5     1760.70     1830.30     48.41 o 
   8   1   5     1627.15     1707.49     45.79 o 
   9   1   5      349.86      321.47     10.73 o 
  -6   2   5       33.58       24.80      2.62 o 
  -5   2   5       20.54       24.32      2.38 o 
  -4   2   5      167.42      157.39      6.20 o 
  -3   2   5     1279.44     1353.32     26.31 o 
  -2   2   5     2766.20     2763.03     40.73 o 
  -1   2   5     1230.79     1181.92     17.76 o 
   0   2   5      268.80      287.32     25.06 o 
   1   2   5       67.92       71.33      2.80 o 
   2   2   5      856.92      902.15     23.61 o 
   3   2   5     1515.36     1358.84     35.29 o 
   4   2   5     3472.28     3362.03     85.61 o 
   5   2   5     2676.68     2679.02     52.70 o 
   6   2   5       14.21        8.82      1.67 o 
   7   2   5       10.43       13.59      1.67 o 
   8   2   5       31.19       25.04      2.38 o 
   9   2   5      594.06      705.89     20.99 o 
  -5   3   5      493.44      497.70     15.02 o 
  -4   3   5      263.89      259.12     26.59 o 
  -3   3   5       78.59       78.44      2.51 o 
  -2   3   5        1.65        2.34      2.15 o 
  -1   3   5      661.82      623.69     13.47 o 
   0   3   5     1924.14     1932.84     28.50 o 
   1   3   5     2357.37     2401.09     59.14 o 
   2   3   5      263.51      238.60      4.89 o 
   3   3   5        7.31        4.53      0.72 o 
   4   3   5      760.78      776.00     20.99 o 
   5   3   5     3552.43     3585.48     91.57 o 
   6   3   5     2779.93     3097.32     80.13 o 
   7   3   5     1909.98     1941.67     51.27 o 
   8   3   5       80.25       95.63      4.77 o 
   9   3   5       68.98       81.32      4.53 o 
  -5   4   5      406.04      409.57     28.02 o 
  -4   4   5      749.39      752.93     15.01 o 
  -3   4   5     1360.12     1419.65     26.63 o 
  -2   4   5      870.27      917.76     17.53 o 
  -1   4   5      249.37      240.76      5.39 o 
   0   4   5       23.30       24.56      1.43 o 
   1   4   5     2413.79     2370.31     42.57 o 
   2   4   5     1135.31     1136.71     51.51 o 
   3   4   5     2434.98     2460.83     62.72 o 
   4   4   5     1285.36     1308.99     34.34 o 
   5   4   5       59.02       45.07      2.38 o 
   6   4   5       38.89       37.20      2.38 o 
   7   4   5      719.87      767.65     21.70 o 
   8   4   5      952.11     1029.26     28.86 o 
   9   4   5      345.57      369.40     12.40 o 
  -6   5   5      202.28      240.15      9.06 o 
  -5   5   5       43.37       45.55      3.34 o 
  -4   5   5       10.34       13.71      1.60 o 
  -3   5   5      149.22      162.94      4.30 o 
  -2   5   5      356.01      370.89      8.01 o 
  -1   5   5      532.80      542.53     15.26 o 
   0   5   5     1001.69     1040.23     27.66 o 
   1   5   5       24.85       20.99      1.43 o 
   2   5   5      171.82      164.23      3.62 o 
   3   5   5     1897.46     1914.41     34.82 o 
   4   5   5     2437.10     2407.18     61.77 o 
   5   5   5     1221.64     1264.88     33.63 o 
   6   5   5     1307.46     1393.18     37.20 o 
   8   5   5      231.99      226.08      8.11 o 
   9   5   5      526.17      547.78     17.17 o 
  -5   6   5      393.20      389.67     12.88 o 
  -4   6   5      645.93      688.34     14.15 o 
  -3   6   5      276.05      265.42      6.41 o 
  -2   6   5        0.62        0.95      1.43 o 
  -1   6   5      312.35      308.83      9.78 o 
   0   6   5     1067.77     1062.89     28.62 o 
   1   6   5      634.33      570.20     15.98 o 
   2   6   5     1850.75     1790.72     46.74 o 
   3   6   5      507.00      510.55     40.18 o 
   4   6   5      408.47      368.60      7.67 o 
   5   6   5      277.24      312.16      9.54 o 
   6   6   5     1007.86      923.38     25.28 o 
   7   6   5      528.53      493.88     14.55 o 
   8   6   5      255.83      268.52      9.54 o 
  -4   7   5       98.22      102.78      5.01 o 
  -3   7   5      225.12      214.07     22.30 o 
  -2   7   5      404.26      418.53     12.88 o 
  -1   7   5      179.61      171.94      6.44 o 
   0   7   5       71.28       68.68      3.34 o 
   1   7   5      465.62      469.56     13.83 o 
   2   7   5      928.93      909.07     25.04 o 
   3   7   5     1085.49     1108.20     30.05 o 
   4   7   5      718.86      754.23     14.84 o 
   5   7   5      504.94      493.75     21.34 o 
   6   7   5      354.66      331.36     16.93 o 
   7   7   5      399.98      421.15     13.12 o 
  -3   8   5       43.87       49.60      3.82 o 
  -2   8   5      261.85      271.39      9.54 o 
  -1   8   5      441.70      433.07     13.59 o 
   0   8   5      525.94      503.42     15.26 o 
   1   8   5      414.43      373.69     11.69 o 
   2   8   5        0.39        0.95      1.43 o 
   3   8   5      524.08      493.65     14.79 o 
   4   8   5      245.76      244.20      8.59 o 
   5   8   5      703.81      707.80     20.51 o 
   6   8   5      433.27      470.96     60.22 o 
  -2   9   5        1.23        6.20      2.86 o 
  -1   9   5       64.03       63.91      4.05 o 
   0   9   5      331.27      336.73     11.21 o 
   1   9   5      486.73      473.61     14.55 o 
   2   9   5      587.57      600.72     17.89 o 
   3   9   5      192.18      187.20      6.92 o 
   4   9   5        8.26        6.68      2.15 o 
   5   9   5      351.64      342.93     11.45 o 
   2  -6   6      116.33      132.12      6.20 o 
  -2  -5   6       48.38       50.08      3.82 o 
  -1  -5   6        1.00       10.73      2.15 o 
   0  -5   6       83.24      101.11      5.01 o 
   1  -5   6      568.75      611.69     18.36 o 
   2  -5   6      494.80      517.49     15.74 o 
   3  -5   6      407.71      424.49     13.59 o 
   4  -5   6      218.55      217.73      7.87 o 
   5  -5   6        6.34        5.48      2.38 o 
  -3  -4   6      253.52      253.50      9.30 o 
  -2  -4   6      637.07      615.74     18.36 o 
  -1  -4   6      865.46      910.02     25.76 o 
   0  -4   6      399.52      400.40     12.64 o 
   1  -4   6        1.94       13.12      2.15 o 
   2  -4   6       20.22       23.13      2.38 o 
   3  -4   6      274.97      279.02      9.54 o 
   4  -4   6      467.85      449.53     13.59 o 
   5  -4   6      312.46      321.47     10.73 o 
   6  -4   6      109.42      112.08      5.01 o 
   7  -4   6        0.36        5.01      2.38 o 
  -3  -3   6       56.03       50.56      3.34 o 
  -2  -3   6      119.91      121.15      5.25 o 
  -1  -3   6      520.38      543.01     16.22 o 
   0  -3   6     1956.30     2097.16     55.09 o 
   1  -3   6     1100.23     1101.76     30.05 o 
   2  -3   6      453.30      448.33     13.35 o 
   3  -3   6       12.39       18.84      2.15 o 
   4  -3   6      141.70      134.02      5.25 o 
   5  -3   6      306.96      319.80     10.25 o 
   6  -3   6      445.41      422.61     31.24 o 
   7  -3   6      420.01      378.70      8.68 o 
  -5  -2   6       61.04       64.95      2.98 o 
  -4  -2   6      582.54      578.56     24.21 o 
  -3  -2   6      714.48      745.41     28.14 o 
  -2  -2   6      648.35      685.08     15.74 o 
  -1  -2   6       39.16       29.97      5.60 o 
   0  -2   6       60.99       52.58      4.77 o 
   1  -2   6      112.66       91.08      6.92 o 
   2  -2   6     1262.23     1215.49     22.76 o 
   3  -2   6     1081.69     1127.04     30.29 o 
   4  -2   6      405.51      410.28     11.45 o 
   5  -2   6       16.11       14.86      2.86 o 
   6  -2   6       54.26       49.31      2.19 o 
   7  -2   6      185.70      180.11      4.97 o 
   8  -2   6      345.81      316.31      7.58 o 
  -5  -1   6      118.17       96.63     11.09 o 
  -4  -1   6      177.02      164.17      4.55 o 
  -3  -1   6      204.65      200.80      7.39 o 
  -2  -1   6     1630.08     1643.44     30.86 o 
  -1  -1   6     2616.83     2637.48     48.23 o 
   0  -1   6      500.81      520.90     17.29 o 
   1  -1   6       58.75       57.14      3.34 o 
   2  -1   6      205.51      187.72      8.35 o 
   3  -1   6      812.45      789.92     12.20 o 
   4  -1   6     1839.94     1846.11     48.17 o 
   5  -1   6     1169.21     1136.34     21.67 o 
   6  -1   6      544.96      547.16     14.43 o 
   7  -1   6       10.37       11.07      1.91 o 
   8  -1   6       58.45       57.10      7.27 o 
   9  -1   6      106.76       92.28      9.42 o 
  -5   0   6      581.66      575.05     12.31 o 
  -4   0   6      329.15      337.00      7.75 o 
  -3   0   6      452.43      415.89      9.06 o 
  -2   0   6        2.66       -1.05      2.86 o 
  -1   0   6      242.16      251.95     18.24 o 
   0   0   6      594.58      553.77     10.96 o 
   1   0   6     2123.16     2242.28     40.88 o 
   2   0   6      268.29      284.34      6.07 o 
   3   0   6      209.17      213.36     15.86 o 
   4   0   6       30.11       31.36      1.08 o 
   5   0   6      215.03      215.67      5.14 o 
   6   0   6      819.82      807.18     16.81 o 
   7   0   6      867.09      857.87     18.72 o 
   8   0   6      357.01      349.23      6.65 o 
   9   0   6       46.75       44.07      5.13 o 
  -6   1   6       24.68        5.25      2.15 o 
  -5   1   6      309.52      302.15     10.49 o 
  -4   1   6      378.07      383.33      8.34 o 
  -3   1   6     1560.83     1580.46     29.57 o 
  -2   1   6     1338.34     1330.43     25.04 o 
  -1   1   6      217.45      215.79      8.47 o 
   0   1   6       63.77       63.19      5.37 o 
   1   1   6     1062.67     1088.56     16.38 o 
   2   1   6     2231.43     2280.30     41.30 o 
   3   1   6     3079.09     3257.30     81.08 o 
   4   1   6      524.09      521.38     14.90 o 
   5   1   6      340.91      334.82     10.25 o 
   6   1   6       82.88       80.84      3.82 o 
   7   1   6      577.74      596.41     12.22 o 
   8   1   6      555.05      588.08     17.65 o 
   9   1   6      694.57      729.74     21.46 o 
  -6   2   6      341.37      282.83      9.78 o 
  -5   2   6      268.43      251.59      8.59 o 
  -4   2   6      163.71      138.32      5.72 o 
  -3   2   6      256.19      245.15      8.59 o 
  -2   2   6      937.40      919.23     17.53 o 
  -1   2   6      729.29      676.84     42.93 o 
   0   2   6     1660.44     1766.11     26.23 o 
   1   2   6      148.92      153.58      3.48 o 
   2   2   6      292.26      317.29      6.58 o 
   3   2   6      415.82      430.07      8.51 o 
   4   2   6      712.30      678.46     18.60 o 
   5   2   6     1111.51     1080.53     28.86 o 
   6   2   6      565.36      611.73     20.75 o 
   7   2   6      195.15      204.14      7.39 o 
   8   2   6       33.35       29.81      2.62 o 
   9   2   6      101.28       95.39      4.53 o 
  -6   3   6      277.65      221.31      8.11 o 
  -5   3   6      293.39      301.91     10.25 o 
  -4   3   6      760.50      781.96     22.42 o 
  -3   3   6      894.90      944.84     26.23 o 
  -2   3   6       42.82       43.56      1.83 o 
  -1   3   6       43.22       43.34      1.25 o 
   0   3   6     1765.86     1873.38     27.80 o 
   1   3   6     1704.09     1662.08     24.73 o 
   2   3   6     1675.09     1610.85     29.34 o 
   3   3   6      516.76      505.33     14.07 o 
   4   3   6      238.76      219.40      6.92 o 
   5   3   6      822.17      856.88     16.44 o 
   6   3   6     1669.16     1884.91     49.60 o 
   7   3   6      858.65      942.22     26.23 o 
   8   3   6     1013.82      995.88     27.90 o 
   9   3   6      129.14      120.43      5.72 o 
  -5   4   6       22.94       11.21      2.38 o 
  -4   4   6      413.18      414.47     13.12 o 
  -3   4   6     1010.64     1077.57     20.74 o 
  -2   4   6      839.54      870.28     24.44 o 
  -1   4   6     1730.31     1770.24     32.62 o 
   0   4   6      107.46      104.38      9.54 o 
   1   4   6       81.73       69.59      4.29 o 
   2   4   6      969.92      873.77     50.56 o 
   3   4   6      915.28      874.08     16.90 o 
   4   4   6      879.69      917.18     24.56 o 
   5   4   6      610.55      613.84     17.17 o 
   6   4   6      119.06      123.05      4.77 o 
   7   4   6       24.86       27.42      2.38 o 
   8   4   6      431.99      478.14     14.79 o 
   9   4   6      161.45      168.84      6.92 o 
  -5   5   6      231.71      201.27      7.87 o 
  -4   5   6      155.81      167.02      5.84 o 
  -3   5   6      138.18      138.55      5.72 o 
  -2   5   6      180.16      189.47      4.79 o 
  -1   5   6      951.85     1000.41     26.71 o 
   0   5   6     1339.56     1313.29     34.58 o 
   1   5   6      899.74      894.28     23.85 o 
   2   5   6      284.24      307.60     14.90 o 
   3   5   6      120.53      113.50      9.54 o 
   4   5   6     1342.87     1401.05     36.73 o 
   5   5   6     1427.26     1593.97     41.97 o 
   6   5   6      927.97      899.77     24.56 o 
   7   5   6     1088.72     1158.75     31.72 o 
   8   5   6       55.73       57.95      3.58 o 
   9   5   6       65.61       71.78      4.29 o 
  -4   6   6      722.09      749.58     15.42 o 
  -3   6   6      467.64      455.12     36.61 o 
  -2   6   6      387.39      403.41      8.76 o 
  -1   6   6       50.53       48.41      2.86 o 
   0   6   6      512.53      529.18     15.26 o 
   1   6   6      758.01      700.64     19.32 o 
   2   6   6     1754.97     1650.25     43.16 o 
   3   6   6      935.62      842.77     22.89 o 
   4   6   6      290.27      254.45      8.35 o 
   5   6   6       22.66       28.18     10.14 o 
   6   6   6      321.62      373.69     11.45 o 
   7   6   6      427.10      467.17     14.31 o 
   8   6   6      265.42      299.05     10.49 o 
  -4   7   6      154.69      177.66      7.39 o 
  -3   7   6      132.93      136.95      4.30 o 
  -2   7   6      574.14      525.84     15.98 o 
  -1   7   6      510.58      508.91     15.02 o 
   0   7   6       13.82       16.22      1.91 o 
   1   7   6        6.42       17.89      1.91 o 
   2   7   6      518.59      462.88     13.59 o 
   3   7   6      878.04      853.51     23.61 o 
   4   7   6     1228.73     1166.86     31.48 o 
   5   7   6      885.35      940.16     50.68 o 
   6   7   6      363.27      362.86     20.75 o 
   7   7   6        5.04       13.12      2.86 o 
  -3   8   6       17.13       29.20      4.77 o 
  -1   8   6      424.31      412.32     12.88 o 
   0   8   6      646.05      621.23     18.12 o 
   1   8   6     1083.95     1020.68     28.14 o 
   2   8   6      118.73      103.02      4.29 o 
   3   8   6        0.08        1.67      1.43 o 
   4   8   6      174.37      165.03      6.20 o 
   5   8   6      558.33      530.37     15.98 o 
   6   8   6      539.34      492.93     15.26 o 
  -1   9   6       41.49       32.67      2.86 o 
   0   9   6       61.42       62.72      3.82 o 
   1   9   6      472.78      422.34     13.35 o 
   2   9   6      596.70      564.47     16.93 o 
   3   9   6      494.31      477.91     14.55 o 
   4   9   6      137.44      132.59      5.48 o 
   5   9   6        4.19       10.49      2.62 o 
   1  -5   7       45.06       63.91      4.29 o 
   2  -5   7      251.42      255.88      9.30 o 
   3  -5   7      372.85      415.66     13.59 o 
  -2  -4   7      271.43      290.46     10.49 o 
  -1  -4   7      321.55      300.72     10.49 o 
   0  -4   7      704.39      690.39     20.27 o 
   1  -4   7      155.32      159.06      6.68 o 
   2  -4   7        2.69       -1.91      1.91 o 
   3  -4   7       45.50       41.26      3.10 o 
   4  -4   7      255.79      255.17      9.06 o 
   5  -4   7      343.38      359.62     11.92 o 
   6  -4   7       85.86       83.23      4.77 o 
  -3  -3   7      354.61      315.74     10.73 o 
  -2  -3   7       29.61       28.86      3.10 o 
  -1  -3   7        5.01       12.88      1.91 o 
   0  -3   7      365.46      371.07     11.92 o 
   1  -3   7      874.58      896.19     25.04 o 
   2  -3   7      770.87      776.48     22.18 o 
   3  -3   7      332.73      354.38     11.45 o 
   4  -3   7       26.79       30.05      2.38 o 
   5  -3   7       21.44       24.80      2.62 o 
   6  -3   7      213.55      206.76      7.63 o 
   7  -3   7      339.71      328.38     10.97 o 
  -4  -2   7       36.52       29.65      4.29 o 
  -3  -2   7      667.18      669.83     22.06 o 
  -2  -2   7      538.89      532.88     34.70 o 
  -1  -2   7      911.21      857.49     58.07 o 
   0  -2   7      124.64      113.45      3.37 o 
   1  -2   7        9.71       14.32      3.93 o 
   2  -2   7      209.32      205.47     11.21 o 
   3  -2   7     1210.40     1167.10     31.72 o 
   4  -2   7      690.72      683.95     19.56 o 
   5  -2   7       57.20       52.94      3.10 o 
   6  -2   7        1.10       10.25      2.15 o 
   7  -2   7       30.60       29.05      2.10 o 
   8  -2   7      236.44      222.72     22.18 o 
  -4  -1   7      281.10      241.78     14.43 o 
  -3  -1   7        2.52        2.70      1.32 o 
  -2  -1   7      144.59      147.27      8.47 o 
  -1  -1   7     1304.67     1311.34     37.68 o 
   0  -1   7     1487.41     1474.93     52.46 o 
   1  -1   7      651.40      638.44     17.89 o 
   2  -1   7      241.84      239.11      6.80 o 
   3  -1   7        6.11        7.34      3.93 o 
   4  -1   7      296.08      272.58      8.82 o 
   5  -1   7     1029.20      997.54     27.42 o 
   6  -1   7      641.87      627.56     12.90 o 
   7  -1   7      283.73      266.25      6.56 o 
   8  -1   7       17.33       20.88      4.41 o 
  -5   0   7      220.13      196.27      7.87 o 
  -4   0   7      676.58      704.91     14.58 o 
  -3   0   7      750.06      719.01     14.67 o 
  -2   0   7      985.42      950.56     18.55 o 
  -1   0   7      137.54      130.93     14.43 o 
   0   0   7      249.79      255.08      8.23 o 
   1   0   7      784.25      819.31     15.85 o 
   2   0   7     2127.17     2093.33     38.36 o 
   3   0   7      841.15      891.59     29.45 o 
   4   0   7       46.51       63.43      3.34 o 
   5   0   7        2.27        8.51      2.86 o 
   6   0   7      229.00      228.38      8.47 o 
   7   0   7      906.51      951.02     18.80 o 
   8   0   7      264.68      268.92      6.74 o 
   9   0   7      102.76       92.08      7.04 o 
  -5   1   7       45.06       29.09      3.10 o 
  -4   1   7      105.23      121.86      5.72 o 
  -3   1   7      796.06      802.94     20.51 o 
  -2   1   7     1392.24     1350.05     25.54 o 
  -1   1   7     1937.21     1867.33     50.32 o 
   0   1   7      675.09      679.16     21.46 o 
   1   1   7       36.29       42.71      4.41 o 
   2   1   7      618.21      638.56     26.59 o 
   3   1   7     1781.37     1806.98     33.13 o 
   4   1   7     1575.01     1572.66     36.84 o 
   5   1   7      827.37      778.62     21.46 o 
   6   1   7      255.04      240.15      8.11 o 
   7   1   7        8.34        9.30      1.67 o 
   8   1   7       60.73       48.77     14.55 o 
   9   1   7      284.24      324.33     11.21 o 
  -5   2   7      508.62      468.13     14.79 o 
  -3   2   7      176.12      161.45      6.68 o 
  -2   2   7       33.27       34.10      2.86 o 
  -1   2   7      965.62      995.62     19.05 o 
   0   2   7     1040.32     1090.05     20.57 o 
   1   2   7     2870.90     3053.47     55.30 o 
   2   2   7     1625.16     1633.23     24.38 o 
   3   2   7        0.11        3.51      3.58 o 
   4   2   7       77.95       80.84      3.22 o 
   5   2   7      917.05      959.87     25.99 o 
   6   2   7     1292.00     1210.98     32.43 o 
   7   2   7      281.09      263.19      7.99 o 
   8   2   7      238.43      277.59      9.78 o 
   9   2   7        0.31        4.05      2.38 o 
  -5   3   7      181.85      162.88      6.68 o 
  -4   3   7      740.73      787.92     22.89 o 
  -3   3   7     1019.08      974.89     27.42 o 
  -2   3   7     1461.87     1462.57     39.35 o 
  -1   3   7       25.64       27.66      2.38 o 
   0   3   7      467.11      483.76     13.52 o 
   1   3   7     1762.54     1684.07     25.15 o 
   2   3   7     2941.04     3152.61    160.64 o 
   3   3   7     2048.12     1904.77     34.90 o 
   4   3   7     1472.65     1419.89     37.20 o 
   5   3   7        5.80        6.68      1.43 o 
   6   3   7      487.69      494.12     26.23 o 
   7   3   7      369.93      419.96     13.12 o 
   8   3   7      726.54      811.53     23.37 o 
   9   3   7      264.20      227.74      8.35 o 
  -5   4   7       85.42       69.40      4.53 o 
  -4   4   7       23.43       29.81      3.10 o 
  -3   4   7      225.77      206.76      7.87 o 
  -2   4   7     1034.61     1172.82     32.19 o 
  -1   4   7     1237.82     1335.71     25.04 o 
   0   4   7     2284.77     2319.54     42.32 o 
   1   4   7      314.04      328.83      9.06 o 
   2   4   7      561.62      504.96      9.78 o 
   3   4   7      277.37      232.47      4.97 o 
   4   4   7     1521.78     1601.37     41.73 o 
   5   4   7     1665.98     1782.85     46.74 o 
   6   4   7      444.58      460.50     13.83 o 
   7   4   7      218.89      226.79      8.11 o 
   8   4   7      135.42      131.88      5.48 o 
   9   4   7      138.64      146.90      6.44 o 
  -4   5   7      321.09      285.69     10.02 o 
  -3   5   7      145.97      134.26      5.96 o 
  -2   5   7      157.91      173.16      8.59 o 
  -1   5   7      620.53      643.33     12.89 o 
   0   5   7     1704.75     1700.09     44.12 o 
   1   5   7     2651.90     2561.47     65.58 o 
   2   5   7     1447.47     1397.47     36.49 o 
   3   5   7      263.11      286.64      6.15 o 
   4   5   7      552.01      528.41     21.11 o 
   5   5   7     1204.29     1475.45     39.35 o 
   6   5   7      779.74      844.44     23.61 o 
   7   5   7     1416.81     1690.32     45.55 o 
   8   5   7      309.15      308.59     10.25 o 
   9   5   7       62.27       65.34      4.05 o 
  -4   6   7      275.06      278.54     10.02 o 
  -3   6   7      608.46      656.52     19.08 o 
  -2   6   7      463.46      499.34     10.70 o 
  -1   6   7      366.26      379.09      8.43 o 
   0   6   7       65.63       72.02      3.34 o 
   1   6   7      656.27      674.17     18.60 o 
   2   6   7      687.85      656.29     18.36 o 
   3   6   7     1880.23     1793.34     46.74 o 
   4   6   7     1160.72     1139.53    110.89 o 
   5   6   7       48.95       38.35      7.39 o 
   6   6   7        0.09       12.88      2.15 o 
   7   6   7      390.17      428.30     13.35 o 
   8   6   7      224.75      242.05      8.82 o 
  -3   7   7      115.71      117.95     15.98 o 
  -2   7   7      396.60      414.02     12.28 o 
  -1   7   7      891.51      869.96     24.32 o 
   0   7   7      560.88      571.87     16.69 o 
   1   7   7      150.67      152.62      5.72 o 
   2   7   7       44.57       42.45      2.38 o 
   3   7   7      724.96      638.40     18.12 o 
   4   7   7     1383.86     1248.42     33.63 o 
   5   7   7     1120.82     1058.59     29.09 o 
   6   7   7     1003.84     1063.81     61.05 o 
   7   7   7       73.08       91.10      4.53 o 
  -2   8   7       32.96       34.83      2.36 o 
  -1   8   7      151.62      163.12      6.44 o 
   0   8   7      488.11      446.90     13.83 o 
   1   8   7      751.16      729.26     20.75 o 
   2   8   7      591.46      557.56     16.45 o 
   3   8   7      161.22      139.03      5.48 o 
   4   8   7       27.77       25.52      2.62 o 
   5   8   7      104.68       89.67      4.29 o 
   6   8   7      547.22      468.37     14.55 o 
   0   9   7        6.43        9.30      2.38 o 
   1   9   7      134.88      139.99      5.96 o 
   2   9   7      527.95      496.98     15.02 o 
   3   9   7      798.11      713.28     20.51 o 
   4   9   7      370.55      340.78     11.21 o 
   5   9   7      139.03      130.21      5.72 o 
   1  -4   8      358.00      370.11     12.64 o 
   2  -4   8       65.32       69.40      4.53 o 
   3  -4   8        0.66        9.30      2.86 o 
   4  -4   8       46.44       44.36      3.58 o 
  -1  -3   8      336.14      332.20     11.45 o 
   0  -3   8       55.76       69.63      4.05 o 
   1  -3   8       56.15       66.77      4.05 o 
   2  -3   8      240.19      252.31      9.06 o 
   3  -3   8      607.80      634.35     18.84 o 
   4  -3   8      290.47      288.56     10.02 o 
   5  -3   8       59.16       57.71      3.82 o 
   6  -3   8        4.20       10.25      2.62 o 
  -2  -2   8      175.12      155.61      8.11 o 
  -1  -2   8      702.49      717.10     22.30 o 
   0  -2   8      684.72      646.33     13.49 o 
   1  -2   8      205.76      198.27      5.14 o 
   2  -2   8        1.16        5.37      1.43 o 
   3  -2   8      382.29      379.42     12.16 o 
   5  -2   8     1181.11     1290.15     35.29 o 
   6  -2   8      376.70      367.25     12.16 o 
   7  -2   8       54.23       48.17      3.58 o 
  -3  -1   8      334.28      295.71      7.25 o 
  -2  -1   8      152.20      154.87      4.54 o 
  -1  -1   8      108.81      101.88      3.29 o 
   0  -1   8      379.64      432.20     17.41 o 
   1  -1   8      571.01      610.97     14.07 o 
   2  -1   8     1214.67     1235.91     23.52 o 
   3  -1   8      408.67      396.11     12.16 o 
   4  -1   8       13.06       16.45      1.91 o 
   5  -1   8      141.12      139.27      5.72 o 
   6  -1   8      125.65      113.51      5.25 o 
   7  -1   8      367.35      349.37     11.45 o 
   8  -1   8      148.78      137.12      5.96 o 
  -4   0   8      177.88      158.35      6.92 o 
  -3   0   8      367.80      342.64      8.01 o 
  -2   0   8     1303.22     1333.63     25.63 o 
  -1   0   8      988.62      965.26     18.97 o 
   0   0   8      100.34       84.05      9.30 o 
   1   0   8      291.79      287.61      7.87 o 
   2   0   8     1381.44     1413.95     35.53 o 
   3   0   8     1556.49     1576.93     66.77 o 
   4   0   8     2892.72     2905.83     75.12 o 
   5   0   8      754.08      740.71     20.99 o 
   6   0   8       55.10       54.85      3.34 o 
   7   0   8      120.68      113.75      5.25 o 
   8   0   8      280.03      286.17      9.78 o 
  -4   1   8       24.91       15.50      2.62 o 
  -3   1   8       37.32       33.86      2.86 o 
  -2   1   8      537.39      516.42     12.88 o 
  -1   1   8      692.36      727.36     14.59 o 
   0   1   8      884.83      920.50     18.72 o 
   1   1   8     1292.13     1318.09     24.86 o 
   2   1   8        1.18        5.91      2.27 o 
   3   1   8      598.88      641.92     19.91 o 
   4   1   8     1131.26     1084.92     71.66 o 
   5   1   8      572.59      557.08     16.22 o 
   6   1   8     1204.44     1174.97     31.96 o 
   7   1   8      313.40      328.14     10.73 o 
   8   1   8       16.88       17.65      2.38 o 
   9   1   8       49.72       34.82      3.34 o 
  -4   2   8      451.18      414.71     13.35 o 
  -3   2   8      827.42      763.60     22.42 o 
  -2   2   8      358.28      312.64     10.73 o 
  -1   2   8       44.26       55.15      2.50 o 
   0   2   8      605.07      610.34     12.28 o 
   1   2   8     1968.02     2090.59     70.47 o 
   2   2   8     2920.21     3081.77     55.90 o 
   3   2   8     3968.24     4166.24     75.10 o 
   4   2   8      449.91      442.32      9.02 o 
   5   2   8       65.90       54.85      3.10 o 
   6   2   8      552.34      521.55     15.50 o 
   7   2   8      653.02      576.87     16.93 o 
   8   2   8      375.11      367.49     12.16 o 
   9   2   8      284.72      284.26     10.25 o 
  -4   3   8      176.08      163.12      7.15 o 
  -3   3   8      557.34      567.10     17.41 o 
  -2   3   8      808.05      814.40     23.37 o 
  -1   3   8      263.84      289.27      9.78 o 
   0   3   8       70.33       71.30      3.82 o 
   1   3   8      890.70      902.13     17.35 o 
   2   3   8     2597.64     2760.20     50.16 o 
   3   3   8     2266.61     2234.68     33.21 o 
   4   3   8     1911.14     2068.51     44.00 o 
   5   3   8     1456.55     1432.35     39.35 o 
   6   3   8       38.10       40.54      2.38 o 
   7   3   8      421.48      404.69     12.64 o 
   8   3   8      317.82      333.15     11.21 o 
   9   3   8      601.85      639.35     19.56 o 
  -4   4   8      159.32      134.02      6.44 o 
  -3   4   8       88.98       82.04      4.77 o 
  -2   4   8      122.70      124.72      5.72 o 
  -1   4   8      491.67      560.66     17.17 o 
   0   4   8     1602.19     1606.85     42.93 o 
   1   4   8     1788.93     1796.44     47.46 o 
   2   4   8     1159.90     1215.95     37.68 o 
   3   4   8       58.60       57.62      3.96 o 
   4   4   8      511.05      490.31     14.07 o 
   5   4   8      921.24      970.36     26.47 o 
   6   4   8     1299.22     1418.93     38.16 o 
   7   4   8      480.06      535.62     16.22 o 
   8   4   8       84.71       84.90      4.77 o 
   9   4   8      225.75      219.87      8.35 o 
  -3   5   8      250.08      240.62      9.30 o 
  -2   5   8        2.30       -2.15      2.15 o 
  -1   5   8       32.63       32.91      2.86 o 
   0   5   8     1384.15     1435.62     36.49 o 
   1   5   8     3544.64     3722.42     67.32 o 
   2   5   8     2109.26     2062.82     53.18 o 
   3   5   8     1517.44     1409.39     36.96 o 
   4   5   8      114.81      110.60     11.92 o 
   5   5   8      145.25      132.83      5.25 o 
   6   5   8     1172.56     1224.57     33.39 o 
   7   5   8      947.85      994.68     27.66 o 
   8   5   8      919.95      926.48     26.47 o 
  -3   6   8      138.12      120.91      5.96 o 
  -2   6   8      213.58      234.42      9.06 o 
  -1   6   8      361.95      383.92      8.58 o 
   0   6   8      290.02      298.96     12.16 o 
   1   6   8      170.30      181.72      6.20 o 
   2   6   8        3.42       11.92      1.67 o 
   3   6   8     1023.37     1001.60     27.19 o 
   4   6   8      740.04      895.95     24.80 o 
   5   6   8      703.61      781.30     49.72 o 
   6   6   8       72.92       82.04      4.05 o 
   7   6   8       11.07       13.59      2.62 o 
   8   6   8      415.24      469.08     14.79 o 
  -2   7   8       71.56       77.03      4.53 o 
  -1   7   8     1170.73     1229.99     52.35 o 
   0   7   8     1958.24     2085.95     54.61 o 
   1   7   8      637.49      626.48     17.89 o 
   2   7   8      413.90      378.70     11.45 o 
   3   7   8       14.49       13.83      1.91 o 
   4   7   8      377.63      302.63      9.54 o 
   5   7   8     1665.68     1629.98     43.40 o 
   6   7   8     1142.15     1106.77     30.52 o 
   7   7   8      408.83      439.03     13.59 o 
  -1   8   8       34.05       30.88      5.01 o 
   0   8   8        2.56        2.86      1.67 o 
   1   8   8       70.98       76.07      3.82 o 
   2   8   8      599.54      526.32     15.50 o 
   3   8   8      138.45      123.53      5.01 o 
   4   8   8      115.22      116.85      4.77 o 
   5   8   8        0.97        6.44      2.15 o 
   6   8   8       92.10       77.50      4.53 o 
   1   9   8      111.37      112.08      5.01 o 
   2   9   8       55.01       61.53      3.58 o 
   3   9   8      475.59      427.59     13.35 o 
   4   9   8      935.42      852.79     24.32 o 
   1  -3   9        0.00        8.59      2.86 o 
   2  -3   9      255.07      243.48      9.30 o 
   3  -3   9      311.59      313.83     10.97 o 
   4  -3   9      459.24      479.10     15.26 o 
  -1  -2   9      176.87      187.94      6.68 o 
   0  -2   9      311.51      302.39      7.42 o 
   1  -2   9      322.47      331.18      9.06 o 
   2  -2   9      265.58      253.74      9.06 o 
   3  -2   9      110.98      116.14      5.48 o 
   5  -2   9       40.94       50.32      3.58 o 
   6  -2   9       67.85       58.67      4.05 o 
  -2  -1   9      303.76      283.96     16.45 o 
  -1  -1   9       66.60       52.17      4.89 o 
   0  -1   9      179.07      154.69      4.47 o 
   1  -1   9     1014.23     1046.04     25.52 o 
   2  -1   9      853.65      877.65     17.37 o 
   3  -1   9     1394.52     1417.26     38.39 o 
   5  -1   9       31.79       31.24      2.86 o 
   6  -1   9      309.01      311.21     10.73 o 
   7  -1   9      418.92      408.99     13.35 o 
  -2   0   9      381.84      399.08     20.87 o 
  -1   0   9      343.37      330.41     10.25 o 
   0   0   9      265.04      252.29      6.20 o 
   1   0   9        2.30        6.27      1.35 o 
   2   0   9       15.66       15.99      5.96 o 
   3   0   9      470.81      474.42      9.94 o 
   4   0   9      186.43      186.97      7.15 o 
   5   0   9      142.48      120.43      5.25 o 
   6   0   9      295.25      291.66     10.02 o 
   7   0   9       20.54       25.04      2.86 o 
   8   0   9       99.95       86.57      4.77 o 
  -3   1   9       41.44       24.32      2.86 o 
  -2   1   9       20.12       11.45      2.62 o 
  -1   1   9      323.79      295.75      6.98 o 
   0   1   9     1756.27     1724.92     32.37 o 
   1   1   9     1197.24     1180.66     22.68 o 
   2   1   9     1594.51     1649.25     46.50 o 
   3   1   9      457.14      442.24     10.49 o 
   4   1   9       98.99       82.51      4.05 o 
   5   1   9      847.22      798.66     22.66 o 
   6   1   9     1369.54     1329.03     36.01 o 
   7   1   9     1108.02     1073.14     29.81 o 
   8   1   9      517.34      434.98     13.59 o 
  -3   2   9      416.37      415.19     13.59 o 
  -2   2   9      105.94      112.32      5.25 o 
  -1   2   9       25.06       35.06      3.10 o 
   0   2   9      121.53      136.46      6.08 o 
   1   2   9      141.34      150.57      4.11 o 
   2   2   9     1127.51     1146.03     21.90 o 
   3   2   9      404.07      398.35      8.60 o 
   4   2   9       16.38       25.52      1.52 o 
   5   2   9       59.05       71.30      3.58 o 
   6   2   9      210.01      188.40      7.15 o 
   7   2   9      489.22      425.44     13.12 o 
   8   2   9      296.09      297.38     10.49 o 
  -3   3   9       64.35       66.06      4.29 o 
  -2   3   9      455.85      429.73     14.07 o 
  -1   3   9     1464.91     1436.58     39.11 o 
   0   3   9      419.01      424.73     13.35 o 
   1   3   9      594.83      640.31     18.84 o 
   2   3   9       93.58       97.30     12.04 o 
   3   3   9      377.16      392.20      8.59 o 
   4   3   9     1422.36     1427.65     26.81 o 
   5   3   9     2382.03     2327.52     60.57 o 
   6   3   9      969.65      922.42     25.76 o 
   7   3   9      301.72      296.90     10.02 o 
   8   3   9        0.81        6.44      2.38 o 
  -3   4   9       32.64       48.65      4.29 o 
  -2   4   9        0.97       15.98      2.86 o 
  -1   4   9      157.72      165.03      6.92 o 
   0   4   9      403.08      430.93     13.59 o 
   1   4   9     1345.36     1431.57     38.63 o 
   2   4   9       89.83       73.21      3.82 o 
   3   4   9       55.32       47.04      1.93 o 
   4   4   9        0.56        7.62      2.86 o 
   5   4   9      800.89      724.98     14.24 o 
   6   4   9     1117.03     1168.57     44.36 o 
   7   4   9      612.61      687.53     20.27 o 
   8   4   9      272.28      295.71     10.25 o 
  -3   5   9      367.59      357.95     12.64 o 
  -2   5   9      459.81      476.71     15.50 o 
  -1   5   9       98.67      106.12      5.48 o 
   0   5   9      217.66      209.62      8.11 o 
   1   5   9        2.96        9.54      2.38 o 
   2   5   9      613.25      604.06     17.89 o 
   3   5   9     1284.57     1274.03     24.11 o 
   4   5   9     1126.76     1091.98     29.09 o 
   5   5   9      255.90      270.19      8.82 o 
   6   5   9       70.86       65.58      3.82 o 
   7   5   9       80.34       82.27      4.05 o 
   8   5   9      814.56      915.03     26.23 o 
  -2   6   9      203.53      218.44      9.06 o 
  -1   6   9      432.11      455.49     14.79 o 
   0   6   9      687.35      728.78     21.46 o 
   1   6   9       20.49       19.08      2.86 o 
   2   6   9        4.40        7.27      3.70 o 
   3   6   9       78.93       82.51      3.58 o 
   4   6   9     1181.72     1142.78     30.76 o 
   5   6   9     1162.51     1178.07     31.96 o 
   6   6   9      354.95      397.06     12.40 o 
   7   6   9       73.25       65.82      3.82 o 
   8   6   9       14.14       21.46      3.58 o 
  -1   7   9        1.62       -2.15      2.15 o 
   0   7   9      120.24      119.71      5.96 o 
   1   7   9      357.63      341.73     11.09 o 
   2   7   9      550.95      521.07     15.02 o 
   3   7   9      285.22      287.84      9.06 o 
   4   7   9       53.10       46.26      2.86 o 
   5   7   9       17.77       32.91      2.86 o 
   6   7   9      387.03      402.79     12.64 o 
   7   7   9      794.38      815.11     23.61 o 
   0   8   9        8.96       12.81      5.01 o 
   1   8   9       28.32       26.71      2.62 o 
   2   8   9      246.18      251.12      8.59 o 
   3   8   9      709.55      590.94     17.17 o 
   4   8   9      641.56      590.70     17.17 o 
   5   8   9      206.44      189.83      6.92 o 
   6   8   9       20.34       15.74      3.34 o 
   3  -2  10      103.05      103.26      5.48 o 
   0  -1  10        1.94        7.50      5.96 o 
   1  -1  10       68.55       64.79      2.78 o 
   2  -1  10      310.59      312.16     10.73 o 
   3  -1  10      559.52      531.56     16.45 o 
   5  -1  10      113.54      124.01      5.96 o 
   6  -1  10        0.82        4.29      2.38 o 
  -1   0  10      419.29      408.06     16.93 o 
   0   0  10      505.31      528.21     11.55 o 
   1   0  10      192.07      181.87     18.12 o 
   2   0  10        0.24        9.40     10.61 o 
   3   0  10       18.19       23.61      2.62 o 
   4   0  10      215.86      203.42      7.63 o 
   5   0  10      596.57      534.90     16.22 o 
   6   0  10      209.27      188.40      7.39 o 
   7   0  10      110.96      112.80      5.48 o 
  -1   1  10       32.68       23.61      2.86 o 
   0   1  10      248.64      264.56      6.57 o 
   1   1  10      747.89      744.93     15.09 o 
   2   1  10     1005.59      999.22     19.56 o 
   3   1  10      307.33      288.52     10.14 o 
   4   1  10        1.30       18.12      2.38 o 
   5   1  10       33.44       37.44      2.86 o 
   6   1  10      190.28      181.48      7.15 o 
   7   1  10      618.56      564.23     17.17 o 
  -2   2  10      377.46      389.91     13.12 o 
  -1   2  10      317.13      305.73     10.73 o 
   0   2  10       24.02       33.63      3.10 o 
   1   2  10        6.25       14.51      2.38 o 
   2   2  10       64.55       82.77      5.37 o 
   3   2  10      538.24      545.89     25.87 o 
   4   2  10      563.99      547.54     16.22 o 
   5   2  10       80.49       73.21      4.05 o 
   6   2  10        1.05        1.43      1.91 o 
   7   2  10       26.43       29.81      3.10 o 
   8   2  10      233.87      189.11      7.39 o 
  -2   3  10      119.71      117.81      5.96 o 
  -1   3  10      585.01      615.74     19.08 o 
   0   3  10      770.87      785.54     22.89 o 
   1   3  10      807.30      816.78     23.61 o 
   2   3  10      169.53      154.53      6.44 o 
   3   3  10       20.38       23.49      2.50 o 
   4   3  10       87.83       77.93      7.75 o 
   5   3  10      850.58      896.91     25.28 o 
   6   3  10      916.00      874.25     24.80 o 
   7   3  10      338.60      268.05      9.06 o 
   8   3  10       30.87       41.44     19.44 o 
  -2   4  10      198.26      199.37      8.59 o 
  -1   4  10        0.36        9.06      2.62 o 
   0   4  10       66.17       75.12      4.53 o 
   1   4  10      296.23      317.65     10.73 o 
   2   4  10      617.04      646.03     19.08 o 
   3   4  10      189.34      186.73      7.15 o 
   4   4  10       36.78       34.82      5.96 o 
   5   4  10       41.57       41.02      3.10 o 
   6   4  10      101.26       96.34      4.29 o 
   7   4  10      585.49      565.89     59.26 o 
   8   4  10      334.77      361.29     12.16 o 
  -1   5  10      448.93      465.27     15.26 o 
   0   5  10      529.03      616.70     19.08 o 
   1   5  10       39.91       43.16      3.34 o 
   2   5  10      187.90      190.07      7.39 o 
   3   5  10      289.38      292.61     10.02 o 
   4   5  10     1211.59     1266.55     34.34 o 
   5   5  10      601.41      591.24     33.63 o 
   6   5  10      293.44      318.60     10.49 o 
   7   5  10        9.78        7.63      3.10 o 
  -1   6  10      201.18      231.80      9.54 o 
   0   6  10      332.12      346.51     12.16 o 
   1   6  10      450.62      481.01     15.50 o 
   2   6  10      155.36      178.86      7.39 o 
   3   6  10        9.91        5.96      1.91 o 
   4   6  10      257.99      248.49      7.87 o 
   5   6  10      310.38      292.13      9.30 o 
   6   6  10      657.62      673.93     19.56 o 
   7   6  10      247.54      276.63      9.78 o 
   0   7  10       58.12       67.01      4.77 o 
   1   7  10      336.79      372.26     12.88 o 
   2   7  10      323.23      316.70     11.21 o 
   3   7  10      824.51      727.11     20.27 o 
   4   7  10      405.83      358.43     10.97 o 
   5   7  10       91.85       67.97      3.58 o 
   6   7  10       35.48       18.84      2.86 o 
   2   8  10       63.44       68.68      3.58 o 
   3   8  10      330.73      315.03     10.02 o 
   4   8  10      385.34      392.77     12.16 o 
   5   8  10      516.33      502.23     15.50 o 
   2   0  11      169.86      140.27     17.05 o 
   3   0  11       89.02       85.14      4.77 o 
   4   0  11       76.09       58.43      4.05 o 
   5   0  11      257.12      252.07      9.30 o 
   1   1  11      301.36      303.32      7.33 o 
   2   1  11      322.13      296.43     10.02 o 
   3   1  11      630.26      574.97     17.17 o 
   4   1  11      247.09      227.51      8.59 o 
   5   1  11       16.28       23.61      2.86 o 
   6   1  11        0.63       -2.38      2.38 o 
   0   2  11      406.91      386.33     12.88 o 
   1   2  11      144.01      145.23      6.44 o 
   2   2  11       66.73       62.36      3.93 o 
   3   2  11      294.35      318.21      7.63 o 
   4   2  11      599.44      572.34     17.17 o 
   5   2  11      443.40      392.77     12.64 o 
   6   2  11      358.77      347.94     11.69 o 
   0   3  11      760.18      806.53     24.09 o 
   1   3  11      620.62      662.72     20.03 o 
   2   3  11      814.21      764.32     22.42 o 
   3   3  11      230.60      226.31      8.35 o 
   4   3  11        0.14       14.07      2.38 o 
   5   3  11       79.02       71.30      4.05 o 
   6   3  11      609.66      569.00     17.17 o 
   7   3  11      382.15      362.24     11.92 o 
   0   4  11       31.67       34.82      3.58 o 
   1   4  11       25.18       32.43      3.10 o 
   2   4  11      649.40      709.70     20.99 o 
   3   4  11      588.04      640.31     19.08 o 
   4   4  11      452.56      438.32     13.59 o 
   5   4  11      300.28      289.99      9.78 o 
   6   4  11       15.67       13.12      2.86 o 
   7   4  11       82.18       53.66      4.05 o 
   0   5  11      658.47      679.18     20.99 o 
   1   5  11      575.41      611.69     19.08 o 
   2   5  11       22.91       17.17      2.86 o 
   3   5  11      179.02      168.60      7.15 o 
   4   5  11      520.20      520.12     15.74 o 
   5   5  11      951.54     1032.84     28.62 o 
   6   5  11      600.17      755.25     21.70 o 
   1   6  11      510.78      523.69     16.93 o 
   2   6  11      428.95      429.02     14.07 o 
   3   6  11      311.58      336.49     11.69 o 
   4   6  11       16.81       13.35      2.86 o 
   5   6  11      204.02      222.26      8.35 o 
   2   7  11      349.17      352.23     12.40 o 
   3   7  11      640.83      688.72     20.75 o 
   4   7  11      918.37      918.61     26.47 o 
   3   3  12      920.35      978.47     27.90 o 
   3   4  12      516.93      546.83     17.17 o 
   4   4  12      651.33      708.99     20.99 o 
   3   5  12       22.62       22.42      3.10 o 
   4   5  12       58.41       64.87      4.29 o 
                                                 
